# Supplementary material for: MicroRNA Expression Signatures of Bladder Cancer Revealed by Deep Sequencing
Source: PLoS One. 2011 Mar 28;6(3):e18286. doi: 10.1371/journal.pone.0018286 (PMC3065473; doi:10.1371/journal.pone.0018286)
Supplement: Table S1 — miRNAs were differentially expressed between bladder urothelial carcinoma and matched histologically normal urothelium. (XLS) [file pone.0018286.s001.xls]

## Sheet: miRNAs in Bladder Cancer
Pairwise(Normal-Tumor)	miRNA Name	Normalized miRNA level in Normal	Normalized miRNA level in Tumor	Fold Change[log2(Tumor/Normal)]	p value	Label
B2-N-B2-T	hsa-let-7a	57048.6	99223.5	0.798491	0
B2-N-B2-T	hsa-let-7a*	13.6127	41.0087	1.59098	1.03604e-24	**
B2-N-B2-T	hsa-let-7a-2*	1.0137	0.1235	-3.03705	0.0214391	*
B2-N-B2-T	hsa-let-7b	42196.1	44373.9	0.0726004	9.55342e-91
B2-N-B2-T	hsa-let-7b*	80.5175	27.545	-1.54751	1.95866e-46	**
B2-N-B2-T	hsa-let-7c	39734.2	12483.9	-1.67031	0	**
B2-N-B2-T	hsa-let-7d	30347.7	17287	-0.8119	0
B2-N-B2-T	hsa-let-7d*	101.661	49.4081	-1.04094	4.9836e-32	**
B2-N-B2-T	hsa-let-7e	13715.1	13706.4	-0.00090999	0.886438
B2-N-B2-T	hsa-let-7e*	25.6324	27.6685	0.110276	0.450431
B2-N-B2-T	hsa-let-7f	37279.5	121809	1.70816	0	**
B2-N-B2-T	hsa-let-7f-1*	18.5364	8.6464	-1.10019	1.46779e-07	**
B2-N-B2-T	hsa-let-7f-2*	0.2896	1.9763	2.77067	0.00230532	**
B2-N-B2-T	hsa-let-7g	4163.74	14588.2	1.80885	0	**
B2-N-B2-T	hsa-let-7g*	1.593	3.088	0.954926	0.0649852
B2-N-B2-T	hsa-let-7i	1421.08	2217.06	0.641666	7.11532e-285
B2-N-B2-T	hsa-let-7i*	2.8963	1.6058	-0.850919	0.0953963
B2-N-B2-T	hsa-miR-1	49711.8	2723.62	-4.18999	0	**
B2-N-B2-T	hsa-miR-100	40722.8	4009.59	-3.34431	0	**
B2-N-B2-T	hsa-miR-101	57289.7	82283.3	0.522325	0
B2-N-B2-T	hsa-miR-101*	1.3033	1.1117	-0.229402	0.72554
B2-N-B2-T	hsa-miR-103	15091.1	40456.4	1.42267	0	**
B2-N-B2-T	hsa-miR-103-2*	2.7515	15.44	2.48838	4.74755e-17	**
B2-N-B2-T	hsa-miR-105*	0.1448	2.5939	4.16299	2.84723e-05	**
B2-N-B2-T	hsa-miR-106a	19.5501	43.6026	1.15724	9.53925e-17	**
B2-N-B2-T	hsa-miR-106b	120.487	771.26	2.67834	0	**
B2-N-B2-T	hsa-miR-106b*	186.233	324.117	0.799406	1.24899e-62
B2-N-B2-T	hsa-miR-107	15030.1	40278.7	1.42216	0	**
B2-N-B2-T	hsa-miR-10a	708.294	2808.72	1.9875	0	**
B2-N-B2-T	hsa-miR-10a*	2.6067	12.4755	2.2588	1.11682e-12	**
B2-N-B2-T	hsa-miR-10b	895.106	2296.61	1.35938	0	**
B2-N-B2-T	hsa-miR-10b*	1.1585	3.2115	1.47099	0.00809759	**
B2-N-B2-T	hsa-miR-1179	2.1722	0.8646	-1.32905	0.0392642	*
B2-N-B2-T	hsa-miR-1180	1.1585	0.3706	-1.64432	0.0833297
B2-N-B2-T	hsa-miR-1185	7.5304	12.105	0.684805	0.00506899
B2-N-B2-T	hsa-miR-122	1.4482	4.3232	1.57784	0.00113378	**
B2-N-B2-T	hsa-miR-1224-5p	1.4482	3.5821	1.30654	0.0103273	*
B2-N-B2-T	hsa-miR-1226	1.3033	2.0998	0.688083	0.257172
B2-N-B2-T	hsa-miR-1227	1.0137	2.5939	1.35549	0.0260777	*
B2-N-B2-T	hsa-miR-1229	1.0137	1.4822	0.548109	0.446421
B2-N-B2-T	hsa-miR-124	3.4756	0.9882	-1.81439	0.00100439	**
B2-N-B2-T	hsa-miR-1244	1.1585	5.3114	2.19683	6.21781e-06	**
B2-N-B2-T	hsa-miR-1246	3.91	5.4349	0.475085	0.180903
B2-N-B2-T	hsa-miR-1247	25.3427	5.1878	-2.28838	1.19747e-25	**
B2-N-B2-T	hsa-miR-1248	2.1722	3.335	0.61853	0.187307
B2-N-B2-T	hsa-miR-1249	8.3993	3.9526	-1.08747	0.000467721	**
B2-N-B2-T	hsa-miR-1252	0.01	2.3469	7.87461	8.78556e-06	**
B2-N-B2-T	hsa-miR-1254	1.7378	2.841	0.709137	0.171292
B2-N-B2-T	hsa-miR-1255a	15.9297	19.7632	0.311097	0.0817397
B2-N-B2-T	hsa-miR-1255b	3.91	3.088	-0.340496	0.39211
B2-N-B2-T	hsa-miR-1256	1.1585	2.7174	1.22997	0.0343205	*
B2-N-B2-T	hsa-miR-1259	7.3856	42.2439	2.51596	1.07788e-44	**
B2-N-B2-T	hsa-miR-125a-3p	3.7652	9.264	1.29891	3.12835e-05	**
B2-N-B2-T	hsa-miR-125a-5p	2903.84	1416.9	-1.03523	0	**
B2-N-B2-T	hsa-miR-125b	8009.47	604.755	-3.72728	0	**
B2-N-B2-T	hsa-miR-125b-1*	59.6641	4.5702	-3.70653	4.33614e-95	**
B2-N-B2-T	hsa-miR-125b-2*	22.3016	0.4941	-5.4962	2.64334e-46	**
B2-N-B2-T	hsa-miR-126	66.036	182.316	1.46511	1.47858e-92	**
B2-N-B2-T	hsa-miR-126*	94.1302	339.68	1.85145	2.19398e-237	**
B2-N-B2-T	hsa-miR-1260b	1.3033	0.6176	-1.07742	0.178812
B2-N-B2-T	hsa-miR-1262	6.5167	2.5939	-1.32902	0.000307902	**
B2-N-B2-T	hsa-miR-1266	1.7378	9.264	2.41437	1.98775e-10	**
B2-N-B2-T	hsa-miR-1269	12.8886	56.5722	2.134	5.29276e-49	**
B2-N-B2-T	hsa-miR-1270	17.9571	79.0529	2.13826	5.55033e-68	**
B2-N-B2-T	hsa-miR-1271	5.9374	2.3469	-1.33907	0.00053475	**
B2-N-B2-T	hsa-miR-1273c	6.8063	4.1997	-0.696584	0.0308984
B2-N-B2-T	hsa-miR-127-3p	662.097	470.118	-0.494021	3.34774e-55
B2-N-B2-T	hsa-miR-127-5p	6.6615	7.7818	0.224257	0.429619
B2-N-B2-T	hsa-miR-1276	0.5793	1.4822	1.35536	0.10039
B2-N-B2-T	hsa-miR-1277	7.5304	47.9258	2.67	7.92829e-54	**
B2-N-B2-T	hsa-miR-1278	8.8338	35.8208	2.01969	1.4276e-29	**
B2-N-B2-T	hsa-miR-128	1429.19	3094.18	1.11436	0	**
B2-N-B2-T	hsa-miR-1283	0.1448	7.2877	5.65333	4.85182e-15	**
B2-N-B2-T	hsa-miR-1284	1.593	2.4704	0.632998	0.250959
B2-N-B2-T	hsa-miR-1285	29.2528	71.6417	1.29222	3.14105e-31	**
B2-N-B2-T	hsa-miR-1287	19.1157	16.7987	-0.186408	0.288721
B2-N-B2-T	hsa-miR-1289	0.8689	6.2995	2.85798	1.04185e-08	**
B2-N-B2-T	hsa-miR-129*	6.8063	2.5939	-1.39175	0.000132728	**
B2-N-B2-T	hsa-miR-1291	26.6461	12.4755	-1.09483	3.37828e-10	**
B2-N-B2-T	hsa-miR-1292	3.7652	5.6819	0.593647	0.0935058
B2-N-B2-T	hsa-miR-129-3p	6.9512	2.7174	-1.35504	0.000154259	**
B2-N-B2-T	hsa-miR-1296	7.096	4.0762	-0.799781	0.0129571
B2-N-B2-T	hsa-miR-1299	10.1371	4.9408	-1.03683	0.000216679	**
B2-N-B2-T	hsa-miR-1301	8.6889	17.4163	1.00319	3.07667e-06	**
B2-N-B2-T	hsa-miR-1303	1.3033	1.3587	0.0600577	0.946746
B2-N-B2-T	hsa-miR-1304	0.5793	2.5939	2.16274	0.00212416	**
B2-N-B2-T	hsa-miR-1306	5.3582	3.8291	-0.484743	0.166202
B2-N-B2-T	hsa-miR-1307	14.4816	19.8867	0.457583	0.0122524
B2-N-B2-T	hsa-miR-130a	1791.52	846.36	-1.08184	0	**
B2-N-B2-T	hsa-miR-130b	160.456	922.202	2.52291	0	**
B2-N-B2-T	hsa-miR-130b*	1.4482	4.8173	1.73396	0.000233169	**
B2-N-B2-T	hsa-miR-132	43.4447	25.9392	-0.744046	7.19766e-09
B2-N-B2-T	hsa-miR-132*	16.509	7.6582	-1.10818	6.06965e-07	**
B2-N-B2-T	hsa-miR-1323	93.551	507.544	2.43971	0	**
B2-N-B2-T	hsa-miR-133a	1067.73	14.5754	-6.19486	0	**
B2-N-B2-T	hsa-miR-133b	1026.31	13.8343	-6.21307	0	**
B2-N-B2-T	hsa-miR-134	54.1611	50.0257	-0.114588	0.267094
B2-N-B2-T	hsa-miR-135a	1.0137	5.6819	2.48674	4.78415e-07	**
B2-N-B2-T	hsa-miR-135b	5.3582	137.231	4.67871	6.70549e-241	**
B2-N-B2-T	hsa-miR-135b*	0.01	2.0998	7.71411	3.01644e-05	**
B2-N-B2-T	hsa-miR-136	3.6204	16.9223	2.2247	1.92853e-16	**
B2-N-B2-T	hsa-miR-136*	1.8826	2.4704	0.392018	0.461088
B2-N-B2-T	hsa-miR-138	5.6478	30.1389	2.41587	6.37153e-31	**
B2-N-B2-T	hsa-miR-139-3p	527.564	48.1729	-3.45305	0	**
B2-N-B2-T	hsa-miR-139-5p	603.013	67.195	-3.16576	0	**
B2-N-B2-T	hsa-miR-140-3p	12870.8	20569.2	0.676385	0
B2-N-B2-T	hsa-miR-140-5p	7.9649	17.4163	1.12871	2.83408e-07	**
B2-N-B2-T	hsa-miR-141	34.9006	484.94	3.79648	0	**
B2-N-B2-T	hsa-miR-141*	0.01	8.0288	9.64904	4.18861e-18	**
B2-N-B2-T	hsa-miR-142-3p	5.7926	51.5079	3.15251	4.66793e-68	**
B2-N-B2-T	hsa-miR-142-5p	47.4996	226.042	2.2506	1.86434e-203	**
B2-N-B2-T	hsa-miR-143	181595	13433.1	-3.75687	0	**
B2-N-B2-T	hsa-miR-143*	6425.33	598.826	-3.42356	0	**
B2-N-B2-T	hsa-miR-144	9.9923	28.2861	1.5012	3.26695e-16	**
B2-N-B2-T	hsa-miR-144*	96.0128	111.662	0.217842	0.00308284
B2-N-B2-T	hsa-miR-145	30859.2	2288.7	-3.7531	0	**
B2-N-B2-T	hsa-miR-145*	830.084	80.9057	-3.35894	0	**
B2-N-B2-T	hsa-miR-1468	2.8963	2.3469	-0.303455	0.506876
B2-N-B2-T	hsa-miR-146a	293.976	969.016	1.72082	0	**
B2-N-B2-T	hsa-miR-146b-3p	20.5638	13.9578	-0.559035	0.00202543
B2-N-B2-T	hsa-miR-146b-5p	127.148	383.53	1.59283	2.23069e-217	**
B2-N-B2-T	hsa-miR-147b	0.01	1.6058	7.32715	0.000355588	**
B2-N-B2-T	hsa-miR-148a	2418.57	5297.66	1.1312	0	**
B2-N-B2-T	hsa-miR-148a*	1.8826	6.5466	1.79802	9.91069e-06	**
B2-N-B2-T	hsa-miR-148b	1146.65	1565.99	0.449648	4.61255e-107
B2-N-B2-T	hsa-miR-148b*	10.5715	55.2135	2.38484	1.48602e-54	**
B2-N-B2-T	hsa-miR-149	8.6889	25.3216	1.54312	3.32857e-15	**
B2-N-B2-T	hsa-miR-150	242.277	210.725	-0.201291	5.04367e-05
B2-N-B2-T	hsa-miR-150*	1.3033	0.4941	-1.39929	0.100511
B2-N-B2-T	hsa-miR-151-3p	1283.36	4576.05	1.83418	0	**
B2-N-B2-T	hsa-miR-151-5p	885.259	1115.76	0.333853	6.65244e-45
B2-N-B2-T	hsa-miR-152	1758.79	751.62	-1.22651	0	**
B2-N-B2-T	hsa-miR-1537	0.1448	1.4822	3.35561	0.00460176	**
B2-N-B2-T	hsa-miR-154	10.2819	16.4282	0.676068	0.0012193
B2-N-B2-T	hsa-miR-154*	1.1585	2.9645	1.35553	0.0169369	*
B2-N-B2-T	hsa-miR-155	12.1645	96.9633	2.99476	1.3066e-120	**
B2-N-B2-T	hsa-miR-15a	299.479	1228.65	2.03655	0	**
B2-N-B2-T	hsa-miR-15a*	0.1448	3.2115	4.47111	1.57311e-06	**
B2-N-B2-T	hsa-miR-15b	637.768	1803.27	1.49951	0	**
B2-N-B2-T	hsa-miR-15b*	6.2271	45.0849	2.85601	2.33157e-54	**
B2-N-B2-T	hsa-miR-16	2048.56	4868.18	1.24877	0	**
B2-N-B2-T	hsa-miR-16-1*	1.8826	5.929	1.65506	7.34378e-05	**
B2-N-B2-T	hsa-miR-16-2*	18.2468	42.6145	1.2237	9.03017e-18	**
B2-N-B2-T	hsa-miR-17	191.302	531.013	1.4729	5.73549e-268	**
B2-N-B2-T	hsa-miR-17*	24.9083	121.667	2.28824	1.41948e-112	**
B2-N-B2-T	hsa-miR-181a	127.293	554.111	2.12202	0	**
B2-N-B2-T	hsa-miR-181a*	2.6067	16.0576	2.62296	1.16744e-18	**
B2-N-B2-T	hsa-miR-181a-2*	10.8612	53.8548	2.30989	2.48159e-51	**
B2-N-B2-T	hsa-miR-181b	9.5578	57.8074	2.5965	1.07519e-62	**
B2-N-B2-T	hsa-miR-181c	32.5835	73.4945	1.17349	9.47701e-28	**
B2-N-B2-T	hsa-miR-181c*	8.3993	11.1168	0.404401	0.0962012
B2-N-B2-T	hsa-miR-181d	125.555	236.294	0.912261	2.80315e-57
B2-N-B2-T	hsa-miR-182	91.0891	1390.59	3.93227	0	**
B2-N-B2-T	hsa-miR-1826	59.5193	65.5892	0.140101	0.139808
B2-N-B2-T	hsa-miR-183	67.4841	827.091	3.61543	0	**
B2-N-B2-T	hsa-miR-183*	6.2271	53.8548	3.11244	3.01518e-70	**
B2-N-B2-T	hsa-miR-184	2.8963	9.3875	1.69653	3.33093e-07	**
B2-N-B2-T	hsa-miR-185	1923.73	3759.71	0.966712	0
B2-N-B2-T	hsa-miR-185*	15.7849	39.4029	1.31976	2.08312e-18	**
B2-N-B2-T	hsa-miR-186	766.365	1074.25	0.487233	1.75671e-85
B2-N-B2-T	hsa-miR-186*	3.3308	13.7107	2.04136	2.4485e-12	**
B2-N-B2-T	hsa-miR-187	332.352	306.824	-0.115301	0.00578587
B2-N-B2-T	hsa-miR-187*	5.3582	6.2995	0.233489	0.461727
B2-N-B2-T	hsa-miR-188-5p	3.4756	11.4874	1.72472	1.06106e-08	**
B2-N-B2-T	hsa-miR-18a	6.3719	38.2912	2.58722	6.6993e-42	**
B2-N-B2-T	hsa-miR-18a*	1.4482	1.1117	-0.381493	0.560131
B2-N-B2-T	hsa-miR-18b	5.2134	35.0797	2.75034	4.75495e-41	**
B2-N-B2-T	hsa-miR-190	1.1585	0.8646	-0.422153	0.567561
B2-N-B2-T	hsa-miR-190b	0.7241	1.9763	1.44854	0.0432538	*
B2-N-B2-T	hsa-miR-191	15142.7	62093	2.03581	0	**
B2-N-B2-T	hsa-miR-191*	1.4482	11.7344	3.01841	5.95673e-16	**
B2-N-B2-T	hsa-miR-192	1296.1	5225.64	2.01143	0	**
B2-N-B2-T	hsa-miR-193a-3p	182.178	660.833	1.85893	0	**
B2-N-B2-T	hsa-miR-193a-5p	273.702	142.789	-0.938717	2.21108e-70
B2-N-B2-T	hsa-miR-193b	378.983	172.928	-1.13196	4.51318e-131	**
B2-N-B2-T	hsa-miR-193b*	76.8971	16.5517	-2.21595	1.15346e-71	**
B2-N-B2-T	hsa-miR-194	19.4053	81.7703	2.07513	1.04341e-67	**
B2-N-B2-T	hsa-miR-195	867.301	327.946	-1.40308	0	**
B2-N-B2-T	hsa-miR-196a	20.1294	12.8461	-0.647974	0.000490878
B2-N-B2-T	hsa-miR-196b	195.212	626.988	1.6834	0	**
B2-N-B2-T	hsa-miR-196b*	1.8826	2.9645	0.655062	0.192125
B2-N-B2-T	hsa-miR-197	62.4156	56.5722	-0.141813	0.142565
B2-N-B2-T	hsa-miR-1975	106.729	104.869	-0.0253722	0.725009
B2-N-B2-T	hsa-miR-1976	0.01	1.1117	6.79662	0.00419179	**
B2-N-B2-T	hsa-miR-1979	81.3864	81.2763	-0.00195301	0.978771
B2-N-B2-T	hsa-miR-199a-3p	43510.8	32588.9	-0.41699	0
B2-N-B2-T	hsa-miR-199a-5p	191.446	104.251	-0.876879	1.53389e-44
B2-N-B2-T	hsa-miR-199b-3p	43510.8	32588.9	-0.41699	0
B2-N-B2-T	hsa-miR-199b-5p	206.797	132.537	-0.641818	1.52907e-28
B2-N-B2-T	hsa-miR-19a	2.0274	2.841	0.486768	0.330339
B2-N-B2-T	hsa-miR-19b	35.335	133.649	1.91928	3.97857e-99	**
B2-N-B2-T	hsa-miR-19b-1*	0.2896	1.1117	1.94063	0.0723392
B2-N-B2-T	hsa-miR-200a	655.146	5139.92	2.97186	0	**
B2-N-B2-T	hsa-miR-200a*	4.1997	23.7159	2.4975	1.52124e-25	**
B2-N-B2-T	hsa-miR-200b	709.163	6304.84	3.15227	0	**
B2-N-B2-T	hsa-miR-200b*	117.156	439.732	1.90819	2.55283719206172e-319	**
B2-N-B2-T	hsa-miR-200c	2361.36	15790.4	2.74136	0	**
B2-N-B2-T	hsa-miR-200c*	0.2896	2.0998	2.85812	0.00137307	**
B2-N-B2-T	hsa-miR-202*	3.0411	3.2115	0.078654	0.866313
B2-N-B2-T	hsa-miR-203	414.607	6819.55	4.03986	0	**
B2-N-B2-T	hsa-miR-204	60.8226	0.7411	-6.35879	5.71387e-131	**
B2-N-B2-T	hsa-miR-205	982.43	7036.2	2.84037	0	**
B2-N-B2-T	hsa-miR-205*	1.0137	11.8579	3.54815	2.11058e-18	**
B2-N-B2-T	hsa-miR-206	37.7969	0.1235	-8.25761	1.49972e-86	**
B2-N-B2-T	hsa-miR-20a	49.9614	161.317	1.69102	1.36569e-100	**
B2-N-B2-T	hsa-miR-20a*	1.0137	2.5939	1.35549	0.0260777	*
B2-N-B2-T	hsa-miR-20b	4.9237	10.1287	1.04063	0.00025817	**
B2-N-B2-T	hsa-miR-20b*	2.1722	6.0525	1.47837	0.000221469	**
B2-N-B2-T	hsa-miR-21	13578.8	102047	2.90981	0	**
B2-N-B2-T	hsa-miR-21*	322.215	2036.48	2.65998	0	**
B2-N-B2-T	hsa-miR-210	205.349	2057.85	3.32499	0	**
B2-N-B2-T	hsa-miR-2110	65.3119	47.4317	-0.461494	3.88969e-06
B2-N-B2-T	hsa-miR-212	7.9649	2.7174	-1.55143	7.21576e-06	**
B2-N-B2-T	hsa-miR-214	323.663	57.931	-2.48209	0	**
B2-N-B2-T	hsa-miR-214*	3.0411	1.7293	-0.814405	0.0995758
B2-N-B2-T	hsa-miR-215	62.1259	423.304	2.76843	0	**
B2-N-B2-T	hsa-miR-216b	0.8689	1.6058	0.88603	0.222735
B2-N-B2-T	hsa-miR-217	2.0274	3.5821	0.821175	0.0791198
B2-N-B2-T	hsa-miR-218	10.8612	17.2928	0.670988	0.000976306
B2-N-B2-T	hsa-miR-218-2*	0.4344	1.1117	1.35567	0.162289
B2-N-B2-T	hsa-miR-219-1-3p	1.0137	3.9526	1.96317	0.000306948	**
B2-N-B2-T	hsa-miR-219-5p	1.1585	5.0643	2.1281	1.54023e-05	**
B2-N-B2-T	hsa-miR-22	1804.11	2616.77	0.536499	2.61506e-244
B2-N-B2-T	hsa-miR-22*	209.983	523.355	1.31752	1.43915e-223	**
B2-N-B2-T	hsa-miR-221	5082.89	1155.16	-2.13755	0	**
B2-N-B2-T	hsa-miR-221*	2141.1	537.313	-1.99452	0	**
B2-N-B2-T	hsa-miR-222	6321.5	1590.82	-1.9905	0	**
B2-N-B2-T	hsa-miR-222*	1.593	0.1235	-3.68916	0.00135338	**
B2-N-B2-T	hsa-miR-223	144.092	242.964	0.753757	5.43465e-43
B2-N-B2-T	hsa-miR-223*	1.1585	2.4704	1.09249	0.0671031
B2-N-B2-T	hsa-miR-224	38.521	191.827	2.31609	5.39333e-179	**
B2-N-B2-T	hsa-miR-224*	2.8963	22.3571	2.94845	1.47493e-28	**
B2-N-B2-T	hsa-miR-2355	7.6752	9.8816	0.36454	0.155172
B2-N-B2-T	hsa-miR-23a	11410.2	9590.23	-0.250684	1.53866e-258
B2-N-B2-T	hsa-miR-23a*	2.8963	5.6819	0.972162	0.0101252
B2-N-B2-T	hsa-miR-23b	16538	5711.2	-1.53391	0	**
B2-N-B2-T	hsa-miR-23b*	528.722	103.757	-2.3493	0	**
B2-N-B2-T	hsa-miR-24	3195.94	2941.39	-0.119744	6.84733e-19
B2-N-B2-T	hsa-miR-24-1*	26.3565	10.3757	-1.34495	1.91634e-13	**
B2-N-B2-T	hsa-miR-24-2*	69.2219	99.4337	0.522506	2.1911e-10
B2-N-B2-T	hsa-miR-25	1862.47	4047.26	1.11973	0	**
B2-N-B2-T	hsa-miR-25*	35.0454	86.5876	1.30494	6.01999e-38	**
B2-N-B2-T	hsa-miR-26a	26588.6	15606	-0.768704	0
B2-N-B2-T	hsa-miR-26a-2*	1.7378	0.6176	-1.49252	0.045308	*
B2-N-B2-T	hsa-miR-26b	4201.1	5052.22	0.266149	8.92335e-129
B2-N-B2-T	hsa-miR-26b*	3.0411	3.088	0.0220795	0.971654
B2-N-B2-T	hsa-miR-27a	2864.17	1782.4	-0.684297	0
B2-N-B2-T	hsa-miR-27a*	24.329	37.3031	0.616619	6.62514e-06
B2-N-B2-T	hsa-miR-27b	3310.78	1822.91	-0.860926	0
B2-N-B2-T	hsa-miR-27b*	137.141	60.1543	-1.18891	1.86051e-52	**
B2-N-B2-T	hsa-miR-28-3p	5907.61	3736.36	-0.660941	0
B2-N-B2-T	hsa-miR-28-5p	441.688	318.188	-0.473148	1.0881e-34
B2-N-B2-T	hsa-miR-296-3p	1.593	3.8291	1.26526	0.00958157	**
B2-N-B2-T	hsa-miR-296-5p	7.096	12.9696	0.870056	0.000358003
B2-N-B2-T	hsa-miR-299-3p	0.8689	1.8528	1.09245	0.116771
B2-N-B2-T	hsa-miR-299-5p	11.4404	10.7463	-0.0902975	0.682282
B2-N-B2-T	hsa-miR-29a	50043.7	36176.2	-0.468146	0
B2-N-B2-T	hsa-miR-29a*	10.5715	22.6042	1.09641	1.06313e-08	**
B2-N-B2-T	hsa-miR-29b	961.287	3097.14	1.6879	0	**
B2-N-B2-T	hsa-miR-29b-2*	30.4113	54.4724	0.840918	9.25934e-13
B2-N-B2-T	hsa-miR-29c	5395.83	14044.7	1.38011	0	**
B2-N-B2-T	hsa-miR-29c*	75.8834	121.914	0.684012	3.80178e-19
B2-N-B2-T	hsa-miR-301a	1.8826	13.2167	2.81156	1.1165e-16	**
B2-N-B2-T	hsa-miR-301b	0.4344	7.2877	4.06837	6.95974e-13	**
B2-N-B2-T	hsa-miR-3065-3p	1.0137	3.088	1.60704	0.00567926	**
B2-N-B2-T	hsa-miR-3065-5p	2.0274	13.9578	2.78337	2.25807e-17	**
B2-N-B2-T	hsa-miR-30a	19892.6	12217.1	-0.703327	0
B2-N-B2-T	hsa-miR-30a*	262.551	81.0292	-1.69608	4.965e-168	**
B2-N-B2-T	hsa-miR-30b	344.806	366.855	0.0894235	0.0241973
B2-N-B2-T	hsa-miR-30b*	41.8517	19.3927	-1.10977	1.70174e-15	**
B2-N-B2-T	hsa-miR-30c	718.576	953.205	0.407647	2.77202e-55
B2-N-B2-T	hsa-miR-30c-1*	23.3153	26.5568	0.187804	0.213114
B2-N-B2-T	hsa-miR-30c-2*	148.581	66.4538	-1.16083	1.27807e-54	**
B2-N-B2-T	hsa-miR-30d	15225.2	17193.6	0.175413	1.51376e-195
B2-N-B2-T	hsa-miR-30d*	0.8689	1.3587	0.644965	0.400282
B2-N-B2-T	hsa-miR-30e	789.97	2811.44	1.83144	0	**
B2-N-B2-T	hsa-miR-30e*	104.991	120.062	0.193504	0.00618889
B2-N-B2-T	hsa-miR-31	913.932	6608.82	2.85423	0	**
B2-N-B2-T	hsa-miR-31*	10.5715	160.206	3.92167	3.57731e-250	**
B2-N-B2-T	hsa-miR-3124	2.1722	0.9882	-1.13628	0.067942
B2-N-B2-T	hsa-miR-3127	2.4619	5.1878	1.07535	0.00769108	**
B2-N-B2-T	hsa-miR-3130-3p	2.7515	2.2234	-0.307451	0.512375
B2-N-B2-T	hsa-miR-3133	1.4482	1.6058	0.149031	0.827235
B2-N-B2-T	hsa-miR-3136	0.4344	2.841	2.7093	0.000245357	**
B2-N-B2-T	hsa-miR-3138	0.8689	1.4822	0.770478	0.301025
B2-N-B2-T	hsa-miR-3139	0.4344	1.7293	1.99309	0.0191249	*
B2-N-B2-T	hsa-miR-3140	0.4344	1.6058	1.8862	0.0299814	*
B2-N-B2-T	hsa-miR-3143	0.7241	1.2352	0.770484	0.350542
B2-N-B2-T	hsa-miR-3144-3p	0.1448	1.3587	3.23009	0.00796483	**
B2-N-B2-T	hsa-miR-3144-5p	0.8689	5.1878	2.57786	9.5473e-07	**
B2-N-B2-T	hsa-miR-3154	1.4482	0.247	-2.55168	0.0102874	*
B2-N-B2-T	hsa-miR-3158	5.3582	6.2995	0.233489	0.461727
B2-N-B2-T	hsa-miR-3164	3.1859	1.8528	-0.781994	0.103391
B2-N-B2-T	hsa-miR-3165	0.1448	1.7293	3.57805	0.00151696	**
B2-N-B2-T	hsa-miR-3170	0.1448	1.4822	3.35561	0.00460176	**
B2-N-B2-T	hsa-miR-3172	6.2271	3.088	-1.01189	0.00455621	**
B2-N-B2-T	hsa-miR-3176	0.2896	2.4704	3.09261	0.000282654	**
B2-N-B2-T	hsa-miR-3177	0.2896	1.1117	1.94063	0.0723392
B2-N-B2-T	hsa-miR-3179	0.8689	1.1117	0.355505	0.6699
B2-N-B2-T	hsa-miR-3181	0.8689	1.1117	0.355505	0.6699
B2-N-B2-T	hsa-miR-3190-3p	3.91	4.1997	0.103118	0.793752
B2-N-B2-T	hsa-miR-3190-5p	3.91	4.1997	0.103118	0.793752
B2-N-B2-T	hsa-miR-3192	1.0137	0.4941	-1.03676	0.252629
B2-N-B2-T	hsa-miR-3193	0.01	1.7293	7.43404	0.000191904	**
B2-N-B2-T	hsa-miR-3199	2.7515	0.01	-8.10408	3.64932e-07	**
B2-N-B2-T	hsa-miR-32	2.0274	66.7009	5.04	1.23362e-122	**
B2-N-B2-T	hsa-miR-32*	0.2896	6.423	4.47111	4.1781e-12	**
B2-N-B2-T	hsa-miR-3200	3.3308	10.9933	1.72268	2.27293e-08	**
B2-N-B2-T	hsa-miR-320a	6110.06	2558.23	-1.25604	0	**
B2-N-B2-T	hsa-miR-320b	5373.39	2118.49	-1.34279	0	**
B2-N-B2-T	hsa-miR-320c	3596.35	1445.56	-1.31491	0	**
B2-N-B2-T	hsa-miR-320d	314.974	168.728	-0.90053	2.26305e-75
B2-N-B2-T	hsa-miR-320e	2.3171	0.6176	-1.90758	0.00579785	**
B2-N-B2-T	hsa-miR-323-3p	4.1997	5.1878	0.304837	0.389633
B2-N-B2-T	hsa-miR-324-3p	40.2588	33.3504	-0.2716	0.0274667
B2-N-B2-T	hsa-miR-324-5p	53.5818	125.743	1.23067	8.98251e-50	**
B2-N-B2-T	hsa-miR-326	32.4387	23.0983	-0.489929	0.00058607
B2-N-B2-T	hsa-miR-328	63.1397	16.3047	-1.95326	1.90041e-50	**
B2-N-B2-T	hsa-miR-329	5.0685	8.8935	0.811192	0.00550144
B2-N-B2-T	hsa-miR-330-3p	70.9597	272.733	1.94241	1.63137e-203	**
B2-N-B2-T	hsa-miR-330-5p	1.0137	7.4112	2.87008	4.46161e-10	**
B2-N-B2-T	hsa-miR-331-3p	173.779	313.124	0.849479	5.48459e-67
B2-N-B2-T	hsa-miR-331-5p	1.0137	1.9763	0.963171	0.142939
B2-N-B2-T	hsa-miR-335	35.335	306.577	3.11708	0	**
B2-N-B2-T	hsa-miR-335*	0.7241	13.2167	4.19003	7.21273e-23	**
B2-N-B2-T	hsa-miR-337-3p	6.0823	6.5466	0.106129	0.731204
B2-N-B2-T	hsa-miR-337-5p	5.503	6.2995	0.195019	0.537049
B2-N-B2-T	hsa-miR-338-3p	10.4267	6.9171	-0.592043	0.0206816
B2-N-B2-T	hsa-miR-338-5p	2.7515	0.6176	-2.15547	0.0010992	**
B2-N-B2-T	hsa-miR-339-3p	152.491	147.359	-0.0493831	0.417221
B2-N-B2-T	hsa-miR-339-5p	57.0574	118.95	1.05987	1.54008e-37	**
B2-N-B2-T	hsa-miR-33a	31.425	349.438	3.47505	0	**
B2-N-B2-T	hsa-miR-33a*	1.8826	12.105	2.6848	1.00969e-14	**
B2-N-B2-T	hsa-miR-33b	9.2682	0.9882	-3.22941	2.70435e-14	**
B2-N-B2-T	hsa-miR-340	27.9494	49.161	0.814697	4.05722e-11
B2-N-B2-T	hsa-miR-342-3p	1279.45	1356.5	0.0843671	4.22087e-05
B2-N-B2-T	hsa-miR-342-5p	27.3702	23.5923	-0.21429	0.147046
B2-N-B2-T	hsa-miR-345	158.573	784.229	2.30613	0	**
B2-N-B2-T	hsa-miR-34a	18.102	200.72	3.47096	7.00836e-284	**
B2-N-B2-T	hsa-miR-34a*	18.102	150.695	3.05741	2.83441e-190	**
B2-N-B2-T	hsa-miR-34b	0.01	6.2995	9.29909	2.35587e-14	**
B2-N-B2-T	hsa-miR-34b*	0.8689	11.1168	3.67741	8.56485e-18	**
B2-N-B2-T	hsa-miR-34c-3p	0.1448	2.4704	4.09261	5.05751e-05	**
B2-N-B2-T	hsa-miR-34c-5p	13.1782	125.496	3.25142	3.48488e-168	**
B2-N-B2-T	hsa-miR-361-3p	37.0728	43.3556	0.225857	0.0567263
B2-N-B2-T	hsa-miR-361-5p	326.415	751.991	1.20401	9.79277e-279	**
B2-N-B2-T	hsa-miR-362-3p	5.7926	30.1389	2.37934	2.10189e-30	**
B2-N-B2-T	hsa-miR-362-5p	8.3993	22.7277	1.43611	1.48869e-12	**
B2-N-B2-T	hsa-miR-363	88.048	192.939	1.13178	2.7041e-66	**
B2-N-B2-T	hsa-miR-365	767.958	357.467	-1.10322	8.14603e-253	**
B2-N-B2-T	hsa-miR-365*	45.7618	25.9392	-0.81901	1.08704e-10
B2-N-B2-T	hsa-miR-369-3p	3.4756	14.3283	2.04353	7.54388e-13	**
B2-N-B2-T	hsa-miR-369-5p	5.7926	7.7818	0.425893	0.145723
B2-N-B2-T	hsa-miR-370	5.503	3.2115	-0.776971	0.0329247
B2-N-B2-T	hsa-miR-371-5p	7.82	33.8445	2.11368	1.32089e-29	**
B2-N-B2-T	hsa-miR-372	1.8826	26.5568	3.81828	6.70965e-42	**
B2-N-B2-T	hsa-miR-374a	426.772	929.736	1.12336	1.53256e-308	**
B2-N-B2-T	hsa-miR-374a*	79.359	333.751	2.07231	2.80836e-270	**
B2-N-B2-T	hsa-miR-374b	1449.32	1544.99	0.0922257	1.83397e-06
B2-N-B2-T	hsa-miR-374b*	4.1997	7.5347	0.843264	0.00836408
B2-N-B2-T	hsa-miR-375	1.7378	2.2234	0.355505	0.526228
B2-N-B2-T	hsa-miR-376a	11.1508	21.7395	0.963172	4.53524e-07
B2-N-B2-T	hsa-miR-376a*	0.1448	1.3587	3.23009	0.00796483	**
B2-N-B2-T	hsa-miR-376b	12.0197	24.2099	1.0102	3.02926e-08	**
B2-N-B2-T	hsa-miR-376c	99.3436	137.478	0.468701	1.37241e-11
B2-N-B2-T	hsa-miR-377	2.1722	5.6819	1.38722	0.000651073	**
B2-N-B2-T	hsa-miR-377*	6.0823	5.6819	-0.0982435	0.742931
B2-N-B2-T	hsa-miR-378	25453.4	16083.9	-0.662238	0
B2-N-B2-T	hsa-miR-378*	20.5638	11.7344	-0.809363	1.86341e-05
B2-N-B2-T	hsa-miR-378b	15.0608	11.4874	-0.390746	0.0572203
B2-N-B2-T	hsa-miR-378c	23540.2	15005.1	-0.649675	0
B2-N-B2-T	hsa-miR-379	67.3393	103.633	0.621968	3.48214e-14
B2-N-B2-T	hsa-miR-381	3.6204	2.841	-0.34975	0.398344
B2-N-B2-T	hsa-miR-382	11.1508	26.5568	1.25193	5.51907e-12	**
B2-N-B2-T	hsa-miR-383	57.7815	11.9815	-2.2698	6.99021e-56	**
B2-N-B2-T	hsa-miR-409-3p	12.3093	31.2506	1.34414	2.78064e-15	**
B2-N-B2-T	hsa-miR-409-5p	22.012	61.3895	1.4797	9.58928e-33	**
B2-N-B2-T	hsa-miR-410	5.3582	14.0813	1.39396	5.50965e-08	**
B2-N-B2-T	hsa-miR-411	63.2845	94.3694	0.576467	1.40946e-11
B2-N-B2-T	hsa-miR-411*	2.1722	3.7056	0.77055	0.0906883
B2-N-B2-T	hsa-miR-421	52.4233	100.669	0.941338	1.2222e-26
B2-N-B2-T	hsa-miR-423-3p	275.005	514.338	0.903259	1.62859e-120
B2-N-B2-T	hsa-miR-423-5p	924.793	755.82	-0.291088	1.68981e-29
B2-N-B2-T	hsa-miR-424	703.37	2540.19	1.85258	0	**
B2-N-B2-T	hsa-miR-424*	226.492	205.908	-0.137458	0.00680925
B2-N-B2-T	hsa-miR-425	147.857	1313.76	3.15143	0	**
B2-N-B2-T	hsa-miR-425*	38.2313	136.49	1.83597	1.91096e-95	**
B2-N-B2-T	hsa-miR-4286	5.3582	9.017	0.750899	0.00891039
B2-N-B2-T	hsa-miR-429	165.814	2496.71	3.91239	0	**
B2-N-B2-T	hsa-miR-432	51.2648	48.6669	-0.0750277	0.475799
B2-N-B2-T	hsa-miR-4326	5.3582	14.0813	1.39396	5.50965e-08	**
B2-N-B2-T	hsa-miR-433	16.3642	18.281	0.159802	0.37882
B2-N-B2-T	hsa-miR-448	0.4344	1.1117	1.35567	0.162289
B2-N-B2-T	hsa-miR-449a	1.1585	7.5347	2.70129	1.09965e-09	**
B2-N-B2-T	hsa-miR-449b	0.5793	2.2234	1.94038	0.00827256	**
B2-N-B2-T	hsa-miR-450a	16.2194	31.2506	0.946163	2.42062e-09
B2-N-B2-T	hsa-miR-450b-5p	14.1919	41.3793	1.54384	6.29932e-24	**
B2-N-B2-T	hsa-miR-451	8730.07	5511.72	-0.663492	0
B2-N-B2-T	hsa-miR-452	33.3076	194.544	2.54617	1.86016e-202	**
B2-N-B2-T	hsa-miR-454	2.1722	10.8698	2.3231	1.5075e-11	**
B2-N-B2-T	hsa-miR-454*	0.5793	1.8528	1.67732	0.0301176	*
B2-N-B2-T	hsa-miR-455-3p	55.03	303.489	2.46335	3.68272e-303	**
B2-N-B2-T	hsa-miR-455-5p	13.6127	80.1646	2.55801	6.66487e-85	**
B2-N-B2-T	hsa-miR-466	1.3033	4.8173	1.88606	9.76948e-05	**
B2-N-B2-T	hsa-miR-483-3p	4.7789	23.5923	2.30357	2.8823e-23	**
B2-N-B2-T	hsa-miR-483-5p	74.5801	239.629	1.68394	1.18693e-147	**
B2-N-B2-T	hsa-miR-484	154.808	218.754	0.498831	1.70991e-19
B2-N-B2-T	hsa-miR-485-3p	24.6187	28.1626	0.194026	0.18558
B2-N-B2-T	hsa-miR-485-5p	6.2271	4.1997	-0.568274	0.0848714
B2-N-B2-T	hsa-miR-486-3p	6.6615	2.4704	-1.4311	0.000113071	**
B2-N-B2-T	hsa-miR-486-5p	3288.48	868.223	-1.92128	0	**
B2-N-B2-T	hsa-miR-487a	1.4482	2.5939	0.840862	0.130669
B2-N-B2-T	hsa-miR-487b	33.3076	73.2474	1.13693	2.20195e-26	**
B2-N-B2-T	hsa-miR-490-3p	1618.32	18.1575	-6.47778	0	**
B2-N-B2-T	hsa-miR-490-5p	10.2819	0.01	-10.0059	1.09973e-24	**
B2-N-B2-T	hsa-miR-491-5p	11.4404	11.1168	-0.0413959	0.846516
B2-N-B2-T	hsa-miR-492	0.01	1.7293	7.43404	0.000191904	**
B2-N-B2-T	hsa-miR-493	7.096	9.7581	0.459594	0.0796511
B2-N-B2-T	hsa-miR-493*	4.4893	9.6346	1.10173	0.000190743	**
B2-N-B2-T	hsa-miR-494	11.4404	15.6871	0.455441	0.026962
B2-N-B2-T	hsa-miR-495	78.0557	127.72	0.710406	3.01671e-21
B2-N-B2-T	hsa-miR-496	0.2896	2.9645	3.35566	3.27293e-05	**
B2-N-B2-T	hsa-miR-497	386.079	187.504	-1.04198	7.60763e-117	**
B2-N-B2-T	hsa-miR-498	0.2896	6.176	4.41454	1.33337e-11	**
B2-N-B2-T	hsa-miR-499-5p	51.1199	27.6685	-0.885641	3.00405e-13
B2-N-B2-T	hsa-miR-500	1.7378	1.7293	-0.00707388	0.973947
B2-N-B2-T	hsa-miR-500*	56.0437	165.888	1.56558	8.25438e-93	**
B2-N-B2-T	hsa-miR-500b	1.7378	1.7293	-0.00707388	0.973947
B2-N-B2-T	hsa-miR-501-3p	8.5441	26.1863	1.61581	1.20154e-16	**
B2-N-B2-T	hsa-miR-501-5p	0.4344	2.0998	2.27316	0.00472718	**
B2-N-B2-T	hsa-miR-502-3p	54.8852	160.453	1.54766	2.27038e-88	**
B2-N-B2-T	hsa-miR-502-5p	0.5793	5.4349	3.22987	1.8656e-08	**
B2-N-B2-T	hsa-miR-503	154.808	331.158	1.09704	4.53681e-107	**
B2-N-B2-T	hsa-miR-504	127.583	24.0864	-2.40514	5.14867e-130	**
B2-N-B2-T	hsa-miR-505	5.0685	10.4992	1.05065	0.000176485	**
B2-N-B2-T	hsa-miR-505*	44.6032	48.6669	0.125794	0.252913
B2-N-B2-T	hsa-miR-509-3-5p	3.3308	1.8528	-0.846162	0.074874
B2-N-B2-T	hsa-miR-511	2.6067	4.3232	0.729875	0.0803249
B2-N-B2-T	hsa-miR-512-3p	2.3171	29.2743	3.65924	1.38389e-44	**
B2-N-B2-T	hsa-miR-512-5p	2.4619	14.8224	2.58994	4.1565e-17	**
B2-N-B2-T	hsa-miR-515-3p	2.1722	20.1338	3.21239	6.02917e-28	**
B2-N-B2-T	hsa-miR-515-5p	1.7378	74.7297	5.42635	5.1022e-142	**
B2-N-B2-T	hsa-miR-516a-5p	0.1448	7.9053	5.77069	2.39984e-16	**
B2-N-B2-T	hsa-miR-516b	4.1997	83.0055	4.30485	4.19712e-139	**
B2-N-B2-T	hsa-miR-517a	3.91	135.996	5.12025	1.90923e-250	**
B2-N-B2-T	hsa-miR-517b	3.91	135.996	5.12025	1.90923e-250	**
B2-N-B2-T	hsa-miR-517c	0.1448	8.3994	5.85815	2.15701e-17	**
B2-N-B2-T	hsa-miR-518a-3p	0.5793	25.3216	5.44991	4.78149e-49	**
B2-N-B2-T	hsa-miR-518a-5p	0.01	1.1117	6.79662	0.00419179	**
B2-N-B2-T	hsa-miR-518b	2.1722	37.6736	4.11633	4.39708e-62	**
B2-N-B2-T	hsa-miR-518c	1.8826	18.4045	3.28926	3.45079e-26	**
B2-N-B2-T	hsa-miR-518c*	0.1448	1.7293	3.57805	0.00151696	**
B2-N-B2-T	hsa-miR-518d-5p	0.2896	3.088	3.41454	1.89592e-05	**
B2-N-B2-T	hsa-miR-518e	0.01	10.0051	9.96652	2.16901e-22	**
B2-N-B2-T	hsa-miR-518e*	0.7241	9.264	3.67737	5.02497e-15	**
B2-N-B2-T	hsa-miR-518f	1.1585	19.6397	4.08344	7.8839e-33	**
B2-N-B2-T	hsa-miR-518f*	0.2896	3.088	3.41454	1.89592e-05	**
B2-N-B2-T	hsa-miR-519a	1.0137	66.7009	6.04	3.0724e-132	**
B2-N-B2-T	hsa-miR-519a*	0.7241	13.2167	4.19003	7.21273e-23	**
B2-N-B2-T	hsa-miR-519b-3p	1.3033	76.9531	5.88374	5.72095e-151	**
B2-N-B2-T	hsa-miR-519b-5p	0.7241	9.264	3.67737	5.02497e-15	**
B2-N-B2-T	hsa-miR-519c-3p	0.1448	10.4992	6.18007	7.46794e-22	**
B2-N-B2-T	hsa-miR-519c-5p	0.7241	9.264	3.67737	5.02497e-15	**
B2-N-B2-T	hsa-miR-519d	0.5793	5.1878	3.16274	5.41846e-08	**
B2-N-B2-T	hsa-miR-520a-3p	0.8689	10.7463	3.62851	4.50186e-17	**
B2-N-B2-T	hsa-miR-520a-5p	0.1448	4.1997	4.85815	1.44246e-08	**
B2-N-B2-T	hsa-miR-520b	1.0137	30.7565	4.92319	1.32544e-56	**
B2-N-B2-T	hsa-miR-520c-3p	1.0137	31.2506	4.94618	1.25368e-57	**
B2-N-B2-T	hsa-miR-520c-5p	0.2896	3.088	3.41454	1.89592e-05	**
B2-N-B2-T	hsa-miR-520d-3p	0.01	2.5939	8.01898	2.55884e-06	**
B2-N-B2-T	hsa-miR-520d-5p	0.1448	6.9171	5.57803	2.93775e-14	**
B2-N-B2-T	hsa-miR-520e	0.01	2.0998	7.71411	3.01644e-05	**
B2-N-B2-T	hsa-miR-520f	0.5793	26.0628	5.49154	1.32249e-50	**
B2-N-B2-T	hsa-miR-520g	0.5793	5.6819	3.29399	6.38046e-09	**
B2-N-B2-T	hsa-miR-520h	0.5793	5.6819	3.29399	6.38046e-09	**
B2-N-B2-T	hsa-miR-521	0.1448	4.0762	4.81509	2.6009e-08	**
B2-N-B2-T	hsa-miR-522	0.01	4.1997	8.71414	8.42993e-10	**
B2-N-B2-T	hsa-miR-522*	0.7241	9.264	3.67737	5.02497e-15	**
B2-N-B2-T	hsa-miR-523	0.5793	11.8579	4.35539	4.00447e-21	**
B2-N-B2-T	hsa-miR-523*	0.7241	9.264	3.67737	5.02497e-15	**
B2-N-B2-T	hsa-miR-524-3p	0.1448	7.4112	5.67757	2.66055e-15	**
B2-N-B2-T	hsa-miR-524-5p	1.1585	12.105	3.38527	4.38917e-18	**
B2-N-B2-T	hsa-miR-525-3p	0.8689	9.6346	3.47096	6.28524e-15	**
B2-N-B2-T	hsa-miR-525-5p	1.1585	10.7463	3.21351	1.59839e-15	**
B2-N-B2-T	hsa-miR-526a	0.2896	3.088	3.41454	1.89592e-05	**
B2-N-B2-T	hsa-miR-526b	0.2896	8.0288	4.79305	2.09379e-15	**
B2-N-B2-T	hsa-miR-526b*	0.8689	28.6567	5.04354	1.84531e-53	**
B2-N-B2-T	hsa-miR-527	0.01	1.1117	6.79662	0.00419179	**
B2-N-B2-T	hsa-miR-532-3p	79.5038	123.397	0.634207	3.90341e-17
B2-N-B2-T	hsa-miR-532-5p	78.0557	163.294	1.06489	2.8137e-51	**
B2-N-B2-T	hsa-miR-539	0.1448	1.3587	3.23009	0.00796483	**
B2-N-B2-T	hsa-miR-542-3p	81.5312	251.611	1.62577	1.70746e-147	**
B2-N-B2-T	hsa-miR-542-5p	2.8963	4.9408	0.770534	0.0494572
B2-N-B2-T	hsa-miR-543	6.9512	14.5754	1.0682	7.1655e-06	**
B2-N-B2-T	hsa-miR-548a-3p	1.0137	4.5702	2.17263	3.30057e-05	**
B2-N-B2-T	hsa-miR-548b-5p	1.0137	2.2234	1.13314	0.0747103
B2-N-B2-T	hsa-miR-548c-5p	0.7241	3.2115	2.14899	0.000608233	**
B2-N-B2-T	hsa-miR-548d-5p	1.0137	2.7174	1.4226	0.0180265	*
B2-N-B2-T	hsa-miR-548e	3.91	29.6448	2.92254	4.39792e-37	**
B2-N-B2-T	hsa-miR-548f	0.5793	7.2877	3.65308	5.23002e-12	**
B2-N-B2-T	hsa-miR-548j	2.8963	14.5754	2.33125	4.26727e-15	**
B2-N-B2-T	hsa-miR-548k	3.0411	8.6464	1.50751	6.90365e-06	**
B2-N-B2-T	hsa-miR-548l	0.4344	1.6058	1.8862	0.0299814	*
B2-N-B2-T	hsa-miR-548n	0.7241	1.3587	0.907966	0.256532
B2-N-B2-T	hsa-miR-548o	3.3308	11.9815	1.84687	9.06115e-10	**
B2-N-B2-T	hsa-miR-548q	1.593	1.1117	-0.518979	0.421693
B2-N-B2-T	hsa-miR-548s	0.1448	1.2352	3.09261	0.0137171	*
B2-N-B2-T	hsa-miR-548u	0.2896	2.9645	3.35566	3.27293e-05	**
B2-N-B2-T	hsa-miR-548v	1.4482	2.7174	0.907966	0.0982104
B2-N-B2-T	hsa-miR-548w	1.3033	0.9882	-0.399294	0.564227
B2-N-B2-T	hsa-miR-548x	0.8689	6.5466	2.91348	3.73375e-09	**
B2-N-B2-T	hsa-miR-549	0.4344	9.6346	4.47113	1.24591e-17	**
B2-N-B2-T	hsa-miR-550	0.7241	1.1117	0.618507	0.470301
B2-N-B2-T	hsa-miR-550*	5.0685	5.6819	0.164815	0.620563
B2-N-B2-T	hsa-miR-551b	50.5407	42.1204	-0.262927	0.0166358
B2-N-B2-T	hsa-miR-556-3p	1.8826	30.88	4.03587	1.86342e-50	**
B2-N-B2-T	hsa-miR-570	0.5793	2.7174	2.22984	0.00133352	**
B2-N-B2-T	hsa-miR-574-3p	664.27	225.671	-1.55755	0	**
B2-N-B2-T	hsa-miR-574-5p	51.9888	39.0324	-0.413529	0.000197808
B2-N-B2-T	hsa-miR-576-3p	3.4756	8.7699	1.3353	3.53295e-05	**
B2-N-B2-T	hsa-miR-576-5p	13.1782	27.298	1.05064	1.22745e-09	**
B2-N-B2-T	hsa-miR-582-3p	52.2785	96.8398	0.889382	1.67242e-23
B2-N-B2-T	hsa-miR-582-5p	15.7849	21.7395	0.461774	0.00824136
B2-N-B2-T	hsa-miR-584	21.8672	80.5351	1.88085	7.30093e-59	**
B2-N-B2-T	hsa-miR-585	5.3582	8.3994	0.648538	0.026559
B2-N-B2-T	hsa-miR-589	18.102	33.2269	0.876203	7.95164e-09
B2-N-B2-T	hsa-miR-589*	19.5501	12.352	-0.662431	0.000459961
B2-N-B2-T	hsa-miR-590-3p	4.3445	53.7313	3.6285	4.51358e-80	**
B2-N-B2-T	hsa-miR-590-5p	10.8612	108.204	3.31649	7.29762e-148	**
B2-N-B2-T	hsa-miR-598	134.534	586.721	2.12471	0	**
B2-N-B2-T	hsa-miR-618	1.1585	1.8528	0.677449	0.296492
B2-N-B2-T	hsa-miR-624*	1.4482	2.3469	0.696496	0.223922
B2-N-B2-T	hsa-miR-625	14.7712	55.7076	1.91509	3.43926e-42	**
B2-N-B2-T	hsa-miR-625*	91.5235	300.277	1.71408	3.90717e-189	**
B2-N-B2-T	hsa-miR-628-5p	22.7361	16.1811	-0.490675	0.00394729
B2-N-B2-T	hsa-miR-629	7.82	44.8378	2.51947	2.05114e-47	**
B2-N-B2-T	hsa-miR-629*	0.4344	2.7174	2.64513	0.000406566	**
B2-N-B2-T	hsa-miR-641	14.916	12.9696	-0.201727	0.311473
B2-N-B2-T	hsa-miR-643	1.1585	3.088	1.41441	0.0117548	*
B2-N-B2-T	hsa-miR-651	0.4344	4.3232	3.315	4.46544e-07	**
B2-N-B2-T	hsa-miR-652	60.9674	228.265	1.9046	2.67656e-166	**
B2-N-B2-T	hsa-miR-653	0.01	1.1117	6.79662	0.00419179	**
B2-N-B2-T	hsa-miR-654-3p	7.096	10.4992	0.565201	0.0280052
B2-N-B2-T	hsa-miR-654-5p	1.8826	3.5821	0.928079	0.0514399
B2-N-B2-T	hsa-miR-655	7.2408	11.2403	0.63446	0.0116393
B2-N-B2-T	hsa-miR-656	0.8689	1.6058	0.88603	0.222735
B2-N-B2-T	hsa-miR-660	35.4798	149.953	2.07945	5.11813e-123	**
B2-N-B2-T	hsa-miR-664	99.0539	113.021	0.190304	0.00896374
B2-N-B2-T	hsa-miR-664*	77.6212	147.607	0.927235	2.19372e-37
B2-N-B2-T	hsa-miR-665	1.3033	0.3706	-1.81423	0.0486933	*
B2-N-B2-T	hsa-miR-671-3p	2.8963	4.8173	0.734014	0.0630452
B2-N-B2-T	hsa-miR-671-5p	0.4344	3.2115	2.88615	5.27077e-05	**
B2-N-B2-T	hsa-miR-675	0.8689	1.3587	0.644965	0.400282
B2-N-B2-T	hsa-miR-675*	1.1585	0.7411	-0.644518	0.408315
B2-N-B2-T	hsa-miR-7	82.545	555.47	2.75046	0	**
B2-N-B2-T	hsa-miR-708	167.841	355.244	1.08171	3.46862e-112	**
B2-N-B2-T	hsa-miR-708*	8.2545	41.0087	2.31268	1.60859e-39	**
B2-N-B2-T	hsa-miR-7-1*	40.4036	67.8126	0.74707	6.05182e-13
B2-N-B2-T	hsa-miR-7-2*	1.7378	0.1235	-3.81468	0.000667956	**
B2-N-B2-T	hsa-miR-744	395.057	364.261	-0.11709	0.00225589
B2-N-B2-T	hsa-miR-760	10.5715	3.335	-1.66442	5.10805e-08	**
B2-N-B2-T	hsa-miR-765	3.1859	3.9526	0.311101	0.447133
B2-N-B2-T	hsa-miR-766	30.9906	5.8054	-2.41636	4.97534e-33	**
B2-N-B2-T	hsa-miR-767-5p	2.0274	9.7581	2.26697	3.10603e-10	**
B2-N-B2-T	hsa-miR-769-3p	2.3171	3.088	0.414352	0.381167
B2-N-B2-T	hsa-miR-769-5p	32.0043	65.4657	1.03247	1.49047e-20	**
B2-N-B2-T	hsa-miR-873	7.3856	0.01	-9.52857	6.02702e-18	**
B2-N-B2-T	hsa-miR-874	5.0685	11.3639	1.16483	2.21636e-05	**
B2-N-B2-T	hsa-miR-877	68.6426	149.706	1.12496	2.36435e-51	**
B2-N-B2-T	hsa-miR-877*	0.5793	1.3587	1.22984	0.146314
B2-N-B2-T	hsa-miR-886-3p	9.2682	3.2115	-1.52904	1.64791e-06	**
B2-N-B2-T	hsa-miR-886-5p	2476.64	366.114	-2.75802	0	**
B2-N-B2-T	hsa-miR-887	39.8243	9.1405	-2.1233	5.2755e-36	**
B2-N-B2-T	hsa-miR-889	4.6341	20.7514	2.16285	3.21136e-19	**
B2-N-B2-T	hsa-miR-9	18.826	61.8836	1.71683	1.85525e-40	**
B2-N-B2-T	hsa-miR-9*	6.6615	20.1338	1.5957	6.4355e-13	**
B2-N-B2-T	hsa-miR-92a	1331.87	1242.61	-0.100077	1.54066e-06
B2-N-B2-T	hsa-miR-92a-1*	6.2271	5.6819	-0.132187	0.659949
B2-N-B2-T	hsa-miR-92b	928.124	259.639	-1.83781	0	**
B2-N-B2-T	hsa-miR-92b*	34.1765	12.352	-1.46826	3.33778e-19	**
B2-N-B2-T	hsa-miR-93	542.769	3265.01	2.58868	0	**
B2-N-B2-T	hsa-miR-93*	11.006	40.7616	1.88892	9.34465e-31	**
B2-N-B2-T	hsa-miR-934	79.9383	748.409	3.22687	0	**
B2-N-B2-T	hsa-miR-935	2.7515	2.4704	-0.155474	0.727853
B2-N-B2-T	hsa-miR-940	9.1234	45.826	2.32852	2.51814e-44	**
B2-N-B2-T	hsa-miR-941	4.9237	11.4874	1.22224	9.41345e-06	**
B2-N-B2-T	hsa-miR-942	2.8963	4.3232	0.577889	0.155368
B2-N-B2-T	hsa-miR-943	0.8689	1.4822	0.770478	0.301025
B2-N-B2-T	hsa-miR-944	17.9571	230.736	3.68361	0	**
B2-N-B2-T	hsa-miR-95	22.3016	23.0983	0.0506395	0.751682
B2-N-B2-T	hsa-miR-96	4.3445	47.9258	3.46354	6.54469e-69	**
B2-N-B2-T	hsa-miR-96*	0.1448	4.6938	5.01862	1.3553e-09	**
B2-N-B2-T	hsa-miR-98	83.1242	592.773	2.83414	0	**
B2-N-B2-T	hsa-miR-99a	24198.7	1543.26	-3.97088	0	**
B2-N-B2-T	hsa-miR-99a*	38.0865	1.1117	-5.09844	1.81306e-75	**
B2-N-B2-T	hsa-miR-99b	2692.99	10804.9	2.00441	0	**
B2-N-B2-T	hsa-miR-99b*	78.3453	121.914	0.63795	4.14296e-17
B4-N-B4-T	hsa-let-7a	14549.7	20159.8	0.470496	0
B4-N-B4-T	hsa-let-7a*	2.9345	2.3144	-0.342476	0.281488
B4-N-B4-T	hsa-let-7b	8057.49	11353.9	0.494784	0
B4-N-B4-T	hsa-let-7b*	1.5696	0.7715	-1.02466	0.0378816	*
B4-N-B4-T	hsa-let-7c	3345.32	635.806	-2.39548	0	**
B4-N-B4-T	hsa-let-7d	399.364	323.541	-0.303755	4.58725e-29
B4-N-B4-T	hsa-let-7d*	7.9845	1.5429	-2.37156	3.68855e-18	**
B4-N-B4-T	hsa-let-7e	544.928	845.23	0.633278	9.32559e-224
B4-N-B4-T	hsa-let-7e*	1.6379	1.2462	-0.394312	0.35864
B4-N-B4-T	hsa-let-7f	7936.16	14101.1	0.8293	0
B4-N-B4-T	hsa-let-7g	1706.85	3945.51	1.20888	0	**
B4-N-B4-T	hsa-let-7i	352.753	332.324	-0.0860692	0.0019862
B4-N-B4-T	hsa-let-7i*	2.3885	1.721	-0.472858	0.190555
B4-N-B4-T	hsa-miR-1	2597.84	342.115	-2.92476	0	**
B4-N-B4-T	hsa-miR-100	3082.85	204.142	-3.91662	0	**
B4-N-B4-T	hsa-miR-101	5312.18	4528.03	-0.23042	1.20657e-215
B4-N-B4-T	hsa-miR-101*	6.0737	2.9672	-1.03347	3.476e-05	**
B4-N-B4-T	hsa-miR-103	3058.83	6731.39	1.13793	0	**
B4-N-B4-T	hsa-miR-106a	6.4832	15.8447	1.28922	2.60415e-15	**
B4-N-B4-T	hsa-miR-106b	186.715	544.061	1.54293	0	**
B4-N-B4-T	hsa-miR-106b*	31.9382	38.6326	0.274536	0.00163524
B4-N-B4-T	hsa-miR-107	18.1529	29.3157	0.691473	1.37367e-10
B4-N-B4-T	hsa-miR-10a	2332.03	4262.64	0.870161	0
B4-N-B4-T	hsa-miR-10a*	3.2757	6.5278	0.994794	3.92595e-05
B4-N-B4-T	hsa-miR-10b	3112.13	4176.95	0.424549	0
B4-N-B4-T	hsa-miR-10b*	1.2284	3.3826	1.46135	6.81776e-05	**
B4-N-B4-T	hsa-miR-1185	1.0919	0.7715	-0.501103	0.35121
B4-N-B4-T	hsa-miR-1201	3.2075	6.8245	1.08927	5.93862e-06	**
B4-N-B4-T	hsa-miR-122	14.536	12.8182	-0.181437	0.192077
B4-N-B4-T	hsa-miR-1244	0.6142	1.3649	1.15201	0.0382212	*
B4-N-B4-T	hsa-miR-1246	13.8535	33.0543	1.25459	4.18326e-29	**
B4-N-B4-T	hsa-miR-1247	3.6169	0.01	-8.49861	2.23642e-18	**
B4-N-B4-T	hsa-miR-1248	2.525	7.8927	1.64424	2.53661e-11	**
B4-N-B4-T	hsa-miR-1255a	2.4568	0.5341	-2.2016	4.94205e-06	**
B4-N-B4-T	hsa-miR-1259	0.4095	2.4924	2.6056	6.89571e-07	**
B4-N-B4-T	hsa-miR-125a-3p	3.5487	5.9344	0.741812	0.0022512
B4-N-B4-T	hsa-miR-125a-5p	545.474	208.177	-1.3897	0	**
B4-N-B4-T	hsa-miR-125b	1163.83	55.7236	-4.38445	0	**
B4-N-B4-T	hsa-miR-125b-1*	14.3312	1.3649	-3.39229	3.50025e-45	**
B4-N-B4-T	hsa-miR-125b-2*	41.6288	4.5695	-3.18747	5.27469e-121	**
B4-N-B4-T	hsa-miR-126	1738.17	901.309	-0.947478	0
B4-N-B4-T	hsa-miR-126*	281.848	247.403	-0.188051	2.93718e-09
B4-N-B4-T	hsa-miR-1262	5.323	4.3321	-0.297173	0.204808
B4-N-B4-T	hsa-miR-1268	0.8872	2.1957	1.30735	0.00336596	**
B4-N-B4-T	hsa-miR-1270	4.9136	3.1452	-0.643629	0.0131564
B4-N-B4-T	hsa-miR-127-3p	197.771	43.7955	-2.17498	0	**
B4-N-B4-T	hsa-miR-127-5p	15.2866	5.9344	-1.36509	2.18178e-16	**
B4-N-B4-T	hsa-miR-128	19.9955	18.0998	-0.143702	0.222612
B4-N-B4-T	hsa-miR-1285	20.4732	19.1086	-0.0995145	0.388636
B4-N-B4-T	hsa-miR-1287	0.8189	2.3737	1.53538	0.000575624	**
B4-N-B4-T	hsa-miR-1291	1.7061	3.0265	0.826948	0.0172509
B4-N-B4-T	hsa-miR-1292	0.6142	2.9672	2.27232	5.16627e-07	**
B4-N-B4-T	hsa-miR-129-5p	1.4331	0.2374	-2.59375	0.00013896	**
B4-N-B4-T	hsa-miR-1296	1.0919	2.4331	1.15595	0.00498601	**
B4-N-B4-T	hsa-miR-1307	5.2548	7.8333	0.575984	0.00495165
B4-N-B4-T	hsa-miR-1308	1.4331	0.8308	-0.786566	0.112129
B4-N-B4-T	hsa-miR-130a	87.6252	49.3145	-0.829334	3.73104e-39
B4-N-B4-T	hsa-miR-130b	18.6306	61.7766	1.72939	4.72519e-84	**
B4-N-B4-T	hsa-miR-132	16.0373	6.1717	-1.37769	2.43783e-17	**
B4-N-B4-T	hsa-miR-132*	1.0237	0.7121	-0.523641	0.347993
B4-N-B4-T	hsa-miR-133a	11.2603	1.3056	-3.10846	4.13484e-33	**
B4-N-B4-T	hsa-miR-134	38.4213	25.8144	-0.57373	3.8076e-10
B4-N-B4-T	hsa-miR-135a	5.9372	1.0088	-2.55714	5.24175e-15	**
B4-N-B4-T	hsa-miR-135b	5.869	34.5379	2.55699	3.06807e-77	**
B4-N-B4-T	hsa-miR-135b*	2.3885	15.37	2.68594	3.9993e-37	**
B4-N-B4-T	hsa-miR-136	17.1975	5.4003	-1.67109	4.25305e-24	**
B4-N-B4-T	hsa-miR-136*	9.4177	3.8573	-1.28778	7.46221e-10	**
B4-N-B4-T	hsa-miR-138	2.5933	5.1629	0.993393	0.000265288
B4-N-B4-T	hsa-miR-139-3p	3.8217	1.0682	-1.83903	3.75033e-07	**
B4-N-B4-T	hsa-miR-139-5p	12.9664	1.4836	-3.1276	4.05126e-38	**
B4-N-B4-T	hsa-miR-140-3p	2650.94	1025.46	-1.37024	0	**
B4-N-B4-T	hsa-miR-140-5p	125.705	80.1731	-0.648856	1.14411e-36
B4-N-B4-T	hsa-miR-141	590.105	2875.37	2.2847	0	**
B4-N-B4-T	hsa-miR-141*	13.5123	47.9496	1.82725	1.15248e-70	**
B4-N-B4-T	hsa-miR-142-3p	385.51	393.982	0.0313596	0.230021
B4-N-B4-T	hsa-miR-142-5p	134.509	59.2842	-1.18198	3.80862e-105	**
B4-N-B4-T	hsa-miR-143	248557	56227.6	-2.14423	0	**
B4-N-B4-T	hsa-miR-143*	319.041	84.9206	-1.90955	0	**
B4-N-B4-T	hsa-miR-144	3.8899	2.0177	-0.947021	0.00208643
B4-N-B4-T	hsa-miR-144*	274.136	259.747	-0.0777864	0.0136094
B4-N-B4-T	hsa-miR-145	639.036	103.258	-2.62965	0	**
B4-N-B4-T	hsa-miR-145*	201.456	29.2564	-2.78364	0	**
B4-N-B4-T	hsa-miR-146a	483.781	568.392	0.232532	5.58701e-25
B4-N-B4-T	hsa-miR-146b-3p	3.6852	1.0088	-1.8691	4.55985e-07	**
B4-N-B4-T	hsa-miR-146b-5p	554.96	501.453	-0.14627	6.86386e-11
B4-N-B4-T	hsa-miR-148a	5618.18	8724.45	0.63496	0
B4-N-B4-T	hsa-miR-148a*	31.5287	67.2955	1.09384	1.24578e-46	**
B4-N-B4-T	hsa-miR-148b	666.743	720.964	0.112796	8.40749e-09
B4-N-B4-T	hsa-miR-148b*	35.1456	60.0556	0.772955	4.08054e-24
B4-N-B4-T	hsa-miR-149	113.967	102.546	-0.152356	0.00209122
B4-N-B4-T	hsa-miR-150	32.8253	9.7917	-1.74518	3.01728e-47	**
B4-N-B4-T	hsa-miR-150*	1.7061	0.178	-3.26075	2.80389e-06	**
B4-N-B4-T	hsa-miR-151-3p	1231.12	2556.1	1.05397	0	**
B4-N-B4-T	hsa-miR-151-5p	242.266	259.925	0.101501	0.00182324
B4-N-B4-T	hsa-miR-152	542.198	145.036	-1.90241	0	**
B4-N-B4-T	hsa-miR-154	1.0237	0.4747	-1.10871	0.0754326
B4-N-B4-T	hsa-miR-155	87.3523	59.2248	-0.560644	2.3024e-20
B4-N-B4-T	hsa-miR-15a	83.8036	346.566	2.04805	0	**
B4-N-B4-T	hsa-miR-15b	24.5678	32.6983	0.412447	2.15592e-05
B4-N-B4-T	hsa-miR-16	379.846	689.216	0.859541	0
B4-N-B4-T	hsa-miR-16-1*	1.2284	2.7891	1.18302	0.00215369	**
B4-N-B4-T	hsa-miR-16-2*	2.525	1.5429	-0.710639	0.0527819
B4-N-B4-T	hsa-miR-17	108.371	343.065	1.6625	0	**
B4-N-B4-T	hsa-miR-17*	18.8353	45.1604	1.26162	1.70773e-39	**
B4-N-B4-T	hsa-miR-181a	308.394	306.628	-0.00828759	0.777213
B4-N-B4-T	hsa-miR-181a*	10.3048	11.6313	0.174696	0.265285
B4-N-B4-T	hsa-miR-181a-2*	28.8672	58.4534	1.01786	2.048e-36	**
B4-N-B4-T	hsa-miR-181b	56.6425	71.8057	0.342213	1.20724e-07
B4-N-B4-T	hsa-miR-181c	21.9746	21.245	-0.0487136	0.658004
B4-N-B4-T	hsa-miR-181c*	3.6169	3.6793	0.0246776	0.934421
B4-N-B4-T	hsa-miR-181d	20.6097	26.7046	0.373765	0.000462414
B4-N-B4-T	hsa-miR-182	1103.3	4597.7	2.05909	0	**
B4-N-B4-T	hsa-miR-1826	345.314	556.108	0.687455	1.11635e-170
B4-N-B4-T	hsa-miR-183	1148.61	2954.36	1.36295	0	**
B4-N-B4-T	hsa-miR-183*	0.9554	5.1629	2.434	3.91479e-12	**
B4-N-B4-T	hsa-miR-184	18.2211	24.8649	0.448501	6.30396e-05
B4-N-B4-T	hsa-miR-185	18.6306	52.519	1.49517	1.53261e-58	**
B4-N-B4-T	hsa-miR-185*	1.9108	2.077	0.120324	0.753009
B4-N-B4-T	hsa-miR-186	469.109	445.195	-0.0754855	0.00173022
B4-N-B4-T	hsa-miR-186*	1.5696	2.0177	0.362315	0.360413
B4-N-B4-T	hsa-miR-187	11.192	31.3334	1.48523	2.86274e-35	**
B4-N-B4-T	hsa-miR-188-5p	0.9554	1.721	0.84907	0.068876
B4-N-B4-T	hsa-miR-18a	8.121	37.6238	2.21192	4.73764e-71	**
B4-N-B4-T	hsa-miR-190	10.7825	19.2273	0.834464	9.80333e-10
B4-N-B4-T	hsa-miR-191	1209.69	2438.37	1.01127	0	**
B4-N-B4-T	hsa-miR-191*	0.6142	1.3649	1.15201	0.0382212	*
B4-N-B4-T	hsa-miR-192	269.768	216.01	-0.32062	3.68348e-22
B4-N-B4-T	hsa-miR-193a-3p	1.3649	1.1869	-0.201597	0.65274
B4-N-B4-T	hsa-miR-193a-5p	4.4359	2.1364	-1.05405	0.000327663	**
B4-N-B4-T	hsa-miR-193b	24.2266	23.322	-0.0549004	0.601303
B4-N-B4-T	hsa-miR-193b*	7.7798	3.1452	-1.30658	1.54561e-08	**
B4-N-B4-T	hsa-miR-194	9.0082	19.8801	1.14201	7.80394e-16	**
B4-N-B4-T	hsa-miR-195	171.156	31.096	-2.46051	0	**
B4-N-B4-T	hsa-miR-196a	50.5688	27.298	-0.889452	4.75344e-26
B4-N-B4-T	hsa-miR-196b	660.67	945.342	0.516907	3.22102e-174
B4-N-B4-T	hsa-miR-197	8.2575	5.4596	-0.59691	0.00263976
B4-N-B4-T	hsa-miR-1974	7.7798	9.673	0.31423	0.0743791
B4-N-B4-T	hsa-miR-1975	5.1183	5.3409	0.0614182	0.791569
B4-N-B4-T	hsa-miR-1979	21.4968	70.6188	1.71593	8.36403e-95	**
B4-N-B4-T	hsa-miR-199a-3p	2561.88	547.266	-2.22689	0	**
B4-N-B4-T	hsa-miR-199a-5p	195.246	36.2589	-2.42889	0	**
B4-N-B4-T	hsa-miR-199b-3p	2555.74	546.376	-2.22577	0	**
B4-N-B4-T	hsa-miR-199b-5p	88.7854	18.9306	-2.2296	2.57379e-172	**
B4-N-B4-T	hsa-miR-19a	4.5041	17.9217	1.9924	1.39605e-30	**
B4-N-B4-T	hsa-miR-19b	13.3076	74.0607	2.47646	7.81486e-158	**
B4-N-B4-T	hsa-miR-19b-1*	0.2047	1.899	3.21366	1.71614e-06	**
B4-N-B4-T	hsa-miR-200a	336.306	1006.23	1.58111	0	**
B4-N-B4-T	hsa-miR-200a*	16.1738	45.4571	1.49085	1.08439e-50	**
B4-N-B4-T	hsa-miR-200b	608.054	1196.96	0.977103	0
B4-N-B4-T	hsa-miR-200b*	48.9992	116.729	1.25233	3.44323e-98	**
B4-N-B4-T	hsa-miR-200c	5376.87	10319.4	0.940523	0
B4-N-B4-T	hsa-miR-200c*	0.8189	1.899	1.21348	0.0102714	*
B4-N-B4-T	hsa-miR-203	1755.58	6327.68	1.84973	0	**
B4-N-B4-T	hsa-miR-205	279.254	914.306	1.7111	0	**
B4-N-B4-T	hsa-miR-205*	0.4095	2.8485	2.79827	3.2795e-08	**
B4-N-B4-T	hsa-miR-206	5.869	0.4154	-3.82054	3.29533e-21	**
B4-N-B4-T	hsa-miR-20a	206.302	754.612	1.87098	0	**
B4-N-B4-T	hsa-miR-20b	5.323	4.3914	-0.277559	0.234579
B4-N-B4-T	hsa-miR-21	40341.3	88652.7	1.13591	0	**
B4-N-B4-T	hsa-miR-21*	34.7362	56.1983	0.694087	4.56625e-19
B4-N-B4-T	hsa-miR-210	7.6433	68.9572	3.17343	2.63569e-190	**
B4-N-B4-T	hsa-miR-2110	2.9345	3.2045	0.126985	0.674951
B4-N-B4-T	hsa-miR-214	14.6724	2.2551	-2.70184	4.35902e-37	**
B4-N-B4-T	hsa-miR-214*	1.7743	0.7121	-1.3171	0.00699658	**
B4-N-B4-T	hsa-miR-215	3.6852	5.875	0.672846	0.00526354
B4-N-B4-T	hsa-miR-216a	0.273	1.0682	1.96821	0.00724117	**
B4-N-B4-T	hsa-miR-217	0.2047	2.2551	3.46161	6.36164e-08	**
B4-N-B4-T	hsa-miR-218	6.6197	5.1629	-0.358584	0.0917186
B4-N-B4-T	hsa-miR-219-1-3p	0.546	1.1275	1.04615	0.0830595
B4-N-B4-T	hsa-miR-22	135.805	203.311	0.582146	8.33455e-48
B4-N-B4-T	hsa-miR-22*	7.7798	23.2033	1.57653	8.4596e-29	**
B4-N-B4-T	hsa-miR-221	398.681	292.623	-0.446193	7.76541e-58
B4-N-B4-T	hsa-miR-221*	115.537	89.4307	-0.369513	4.4694e-13
B4-N-B4-T	hsa-miR-222	164.877	109.251	-0.593742	7.95716e-41
B4-N-B4-T	hsa-miR-222*	3.344	3.7386	0.160923	0.565225
B4-N-B4-T	hsa-miR-223	7.9163	4.0354	-0.972115	6.95724e-06
B4-N-B4-T	hsa-miR-223*	2.0473	0.7121	-1.52357	0.00120841	**
B4-N-B4-T	hsa-miR-224	27.98	75.0102	1.42269	4.39494e-77	**
B4-N-B4-T	hsa-miR-224*	0.8872	2.6111	1.55733	0.000258365	**
B4-N-B4-T	hsa-miR-23a	160.373	194.469	0.278104	7.96567e-13
B4-N-B4-T	hsa-miR-23a*	0.7507	3.6793	2.29312	1.7322e-08	**
B4-N-B4-T	hsa-miR-23b	245.132	104.326	-1.23246	6.26687e-203	**
B4-N-B4-T	hsa-miR-23b*	1.7061	1.2462	-0.453167	0.287293
B4-N-B4-T	hsa-miR-24	1027.89	2236.42	1.1215	0	**
B4-N-B4-T	hsa-miR-24-1*	2.3203	2.6111	0.170346	0.614324
B4-N-B4-T	hsa-miR-24-2*	14.1947	25.1023	0.822467	5.13929e-12
B4-N-B4-T	hsa-miR-25	132.189	227.879	0.785672	3.61924e-89
B4-N-B4-T	hsa-miR-25*	1.6379	3.0859	0.913844	0.00885432
B4-N-B4-T	hsa-miR-26a	1150.32	903.683	-0.348147	1.70055e-103
B4-N-B4-T	hsa-miR-26b	335.624	528.573	0.655257	2.47023e-149
B4-N-B4-T	hsa-miR-26b*	1.9108	1.6023	-0.254032	0.510231
B4-N-B4-T	hsa-miR-27a	395.132	909.736	1.20311	0	**
B4-N-B4-T	hsa-miR-27a*	422.43	497.714	0.236605	9.12589e-23
B4-N-B4-T	hsa-miR-27b	1404.12	966.409	-0.538959	2.84697e-280
B4-N-B4-T	hsa-miR-27b*	58.9628	33.2324	-0.827215	8.75566e-27
B4-N-B4-T	hsa-miR-28-3p	861.785	523.707	-0.718569	1.12193e-287
B4-N-B4-T	hsa-miR-28-5p	237.011	197.258	-0.264873	3.83104e-14
B4-N-B4-T	hsa-miR-299-3p	2.3203	0.4747	-2.28922	5.53524e-06	**
B4-N-B4-T	hsa-miR-29a	991.38	1198.26	0.273436	1.4932e-68
B4-N-B4-T	hsa-miR-29a*	7.7116	13.7677	0.836185	2.24808e-07
B4-N-B4-T	hsa-miR-29b	114.582	251.794	1.13587	6.48667e-180	**
B4-N-B4-T	hsa-miR-29b-1*	0.8872	1.4242	0.68282	0.17272
B4-N-B4-T	hsa-miR-29b-2*	12.0109	15.3106	0.350187	0.0127374
B4-N-B4-T	hsa-miR-29c	199.068	181.591	-0.132564	0.000385456
B4-N-B4-T	hsa-miR-29c*	13.1028	28.3662	1.1143	3.64864e-21	**
B4-N-B4-T	hsa-miR-301a	2.9345	7.596	1.37213	1.01385e-08	**
B4-N-B4-T	hsa-miR-301b	0.3412	2.0177	2.56402	1.04347e-05	**
B4-N-B4-T	hsa-miR-30a	5816.02	2034.24	-1.51555	0	**
B4-N-B4-T	hsa-miR-30a*	731.848	100.231	-2.86821	0	**
B4-N-B4-T	hsa-miR-30b	91.8564	360.334	1.97188	0	**
B4-N-B4-T	hsa-miR-30c	181.734	401.578	1.14385	6.631e-289	**
B4-N-B4-T	hsa-miR-30c-2*	52.2749	7.596	-2.78281	5.12253e-132	**
B4-N-B4-T	hsa-miR-30d	2987.72	7256.58	1.28025	0	**
B4-N-B4-T	hsa-miR-30d*	3.6169	3.3826	-0.0966211	0.720441
B4-N-B4-T	hsa-miR-30e	1463.9	4745.76	1.69682	0	**
B4-N-B4-T	hsa-miR-30e*	563.695	656.636	0.220179	6.38751e-26
B4-N-B4-T	hsa-miR-31	91.0374	7.4179	-3.61738	2.91761e-294	**
B4-N-B4-T	hsa-miR-31*	1.0237	0.178	-2.52384	0.00166328	**
B4-N-B4-T	hsa-miR-32	17.6752	24.9243	0.495826	1.12356e-05
B4-N-B4-T	hsa-miR-320a	219.677	227.108	0.0479902	0.164432
B4-N-B4-T	hsa-miR-320b	12.2839	9.673	-0.344733	0.0268965
B4-N-B4-T	hsa-miR-320c	8.7352	5.0442	-0.792215	7.21891e-05
B4-N-B4-T	hsa-miR-320d	5.4595	4.2727	-0.353621	0.130544
B4-N-B4-T	hsa-miR-324-3p	2.9345	3.5606	0.279006	0.338239
B4-N-B4-T	hsa-miR-324-5p	5.9372	7.596	0.355457	0.0761216
B4-N-B4-T	hsa-miR-328	4.5041	1.6616	-1.43867	3.74539e-06	**
B4-N-B4-T	hsa-miR-330-3p	9.4177	19.2866	1.03415	2.40227e-13	**
B4-N-B4-T	hsa-miR-330-5p	1.9108	3.0859	0.691515	0.0394745
B4-N-B4-T	hsa-miR-331-3p	2.3885	2.9078	0.283823	0.380649
B4-N-B4-T	hsa-miR-331-5p	1.2284	2.1957	0.837901	0.0411918
B4-N-B4-T	hsa-miR-335	12.5569	45.8132	1.86728	1.48415e-69	**
B4-N-B4-T	hsa-miR-335*	2.4568	10.3258	2.0714	4.17575e-19	**
B4-N-B4-T	hsa-miR-337-3p	3.2075	0.8902	-1.84925	3.05356e-06	**
B4-N-B4-T	hsa-miR-338-3p	4.2994	1.4242	-1.59398	1.09324e-06	**
B4-N-B4-T	hsa-miR-338-5p	8.94	2.6111	-1.77562	2.70092e-14	**
B4-N-B4-T	hsa-miR-339-3p	19.1083	39.3448	1.04197	5.89257e-26	**
B4-N-B4-T	hsa-miR-339-5p	6.7562	6.3498	-0.0895009	0.652804
B4-N-B4-T	hsa-miR-33a	4.6406	11.4533	1.30338	1.24802e-11	**
B4-N-B4-T	hsa-miR-33b	1.0919	2.5518	1.22467	0.00259657	**
B4-N-B4-T	hsa-miR-340	30.0956	19.7614	-0.606867	5.58231e-09
B4-N-B4-T	hsa-miR-340*	2.525	0.2967	-3.08921	2.20374e-08	**
B4-N-B4-T	hsa-miR-342-3p	75.8873	18.6339	-2.02593	1.2017e-130	**
B4-N-B4-T	hsa-miR-342-5p	21.2239	8.2487	-1.36345	4.04261e-22	**
B4-N-B4-T	hsa-miR-345	5.0501	15.8447	1.64962	2.13549e-21	**
B4-N-B4-T	hsa-miR-34a	13.8535	55.7236	2.00804	1.49796e-92	**
B4-N-B4-T	hsa-miR-34c-5p	109.122	167.883	0.621511	1.70392e-44
B4-N-B4-T	hsa-miR-361-3p	12.0109	8.1301	-0.562999	0.000579381
B4-N-B4-T	hsa-miR-361-5p	9.9636	19.4647	0.966121	3.47444e-12
B4-N-B4-T	hsa-miR-362-5p	2.1838	4.6881	1.10216	0.000157017	**
B4-N-B4-T	hsa-miR-363	13.99	8.9609	-0.64268	2.88909e-05
B4-N-B4-T	hsa-miR-369-3p	10.8508	8.3081	-0.385211	0.0210092
B4-N-B4-T	hsa-miR-370	7.3703	2.6111	-1.49707	1.02134e-09	**
B4-N-B4-T	hsa-miR-374a	15.7644	21.9571	0.478017	6.72716e-05
B4-N-B4-T	hsa-miR-374a*	229.095	197.495	-0.214128	1.31091e-09
B4-N-B4-T	hsa-miR-374b	69.0629	66.346	-0.0579014	0.354244
B4-N-B4-T	hsa-miR-376a*	13.5805	11.75	-0.208876	0.148625
B4-N-B4-T	hsa-miR-376c	10.4413	5.9937	-0.800783	1.18359e-05
B4-N-B4-T	hsa-miR-377	1.3649	0.6528	-1.06408	0.0461978	*
B4-N-B4-T	hsa-miR-378	13089.7	25257.7	0.948289	0
B4-N-B4-T	hsa-miR-378*	3.0027	2.077	-0.531759	0.102545
B4-N-B4-T	hsa-miR-379	217.971	131.624	-0.727716	7.25225e-76
B4-N-B4-T	hsa-miR-380*	2.3885	0.6528	-1.87139	5.12469e-05	**
B4-N-B4-T	hsa-miR-381	137.375	45.6352	-1.5899	4.33154e-168	**
B4-N-B4-T	hsa-miR-382	30.778	11.928	-1.36755	1.70942e-31	**
B4-N-B4-T	hsa-miR-383	13.5805	0.8902	-3.93126	2.63003e-48	**
B4-N-B4-T	hsa-miR-409-3p	13.2393	7.1806	-0.882651	8.19693e-08
B4-N-B4-T	hsa-miR-409-5p	1.9791	0.178	-3.4749	1.93463e-07	**
B4-N-B4-T	hsa-miR-410	3.0027	2.6705	-0.16915	0.576102
B4-N-B4-T	hsa-miR-411	52.9573	18.5152	-1.51612	1.31172e-61	**
B4-N-B4-T	hsa-miR-421	1.9791	2.2551	0.188347	0.606658
B4-N-B4-T	hsa-miR-423-3p	137.512	134.532	-0.0316072	0.473552
B4-N-B4-T	hsa-miR-423-5p	151.365	302.533	0.999061	1.45292e-175
B4-N-B4-T	hsa-miR-424	121.815	209.601	0.782951	1.09325e-81
B4-N-B4-T	hsa-miR-424*	1.7743	3.3232	0.905323	0.00698861
B4-N-B4-T	hsa-miR-425	67.5615	305.441	2.17662	0	**
B4-N-B4-T	hsa-miR-425*	15.5596	34.894	1.16517	1.87738e-27	**
B4-N-B4-T	hsa-miR-429	202.753	547.622	1.43346	0	**
B4-N-B4-T	hsa-miR-432	16.9927	7.0025	-1.27897	1.84435e-16	**
B4-N-B4-T	hsa-miR-450a	1.0237	2.9672	1.53531	0.000112572	**
B4-N-B4-T	hsa-miR-450b-5p	4.8453	12.2248	1.33515	9.96388e-13	**
B4-N-B4-T	hsa-miR-451	522.476	303.957	-0.781494	1.40834e-202
B4-N-B4-T	hsa-miR-452	228.344	766.6	1.74726	0	**
B4-N-B4-T	hsa-miR-452*	2.0473	5.6376	1.46136	2.40612e-07	**
B4-N-B4-T	hsa-miR-454	10.4413	11.5126	0.140912	0.368977
B4-N-B4-T	hsa-miR-455-3p	3.2075	2.9078	-0.141521	0.6265
B4-N-B4-T	hsa-miR-455-5p	12.3522	13.827	0.16272	0.25653
B4-N-B4-T	hsa-miR-483-5p	1.5014	1.9583	0.383293	0.342244
B4-N-B4-T	hsa-miR-484	6.7562	6.9432	0.0393887	0.846822
B4-N-B4-T	hsa-miR-485-5p	1.0919	0.01	-6.7707	4.46313e-06	**
B4-N-B4-T	hsa-miR-486-3p	1.2284	0.7121	-0.786629	0.141769
B4-N-B4-T	hsa-miR-486-5p	126.115	25.1023	-2.32885	2.29895e-257	**
B4-N-B4-T	hsa-miR-487b	1.8426	0.3561	-2.37139	3.74603e-05	**
B4-N-B4-T	hsa-miR-490-3p	15.6279	0.8308	-4.23348	2.38806e-58	**
B4-N-B4-T	hsa-miR-490-5p	6.3467	0.2374	-4.74061	3.45949e-26	**
B4-N-B4-T	hsa-miR-493	2.3885	2.6705	0.161005	0.629759
B4-N-B4-T	hsa-miR-493*	5.4595	3.4419	-0.665564	0.0070859
B4-N-B4-T	hsa-miR-494	3.8217	3.976	0.0571032	0.834144
B4-N-B4-T	hsa-miR-495	1.0237	0.5934	-0.786716	0.180512
B4-N-B4-T	hsa-miR-497	27.5023	7.2399	-1.92551	2.06647e-45	**
B4-N-B4-T	hsa-miR-500	1.0919	1.8396	0.752551	0.0895384
B4-N-B4-T	hsa-miR-500*	10.0319	18.6339	0.893335	1.82888e-10
B4-N-B4-T	hsa-miR-501-3p	3.4122	5.875	0.783887	0.00143173
B4-N-B4-T	hsa-miR-502-3p	3.2757	5.9344	0.857299	0.000541207
B4-N-B4-T	hsa-miR-503	4.2311	14.7172	1.7984	2.45053e-22	**
B4-N-B4-T	hsa-miR-504	1.2284	0.0593	-4.3726	1.0778e-05	**
B4-N-B4-T	hsa-miR-505	3.5487	3.5013	-0.0193999	0.936909
B4-N-B4-T	hsa-miR-508-3p	1.2284	0.8308	-0.564207	0.271594
B4-N-B4-T	hsa-miR-511	1.5014	0.9495	-0.661068	0.161796
B4-N-B4-T	hsa-miR-532-3p	7.0291	4.6288	-0.602702	0.00514177
B4-N-B4-T	hsa-miR-532-5p	91.1739	113.406	0.314798	7.77577e-10
B4-N-B4-T	hsa-miR-542-3p	41.4923	160.821	1.95454	1.82348e-254	**
B4-N-B4-T	hsa-miR-542-5p	4.3676	7.2399	0.729129	0.000875099
B4-N-B4-T	hsa-miR-548d-5p	0.8872	1.2462	0.490204	0.346687
B4-N-B4-T	hsa-miR-548e	1.3649	3.1452	1.20436	0.000934936	**
B4-N-B4-T	hsa-miR-548f	0.546	1.2462	1.19056	0.0426069	*
B4-N-B4-T	hsa-miR-548o	0.546	1.2462	1.19056	0.0426069	*
B4-N-B4-T	hsa-miR-552	0.1365	2.6111	4.25768	2.90541e-10	**
B4-N-B4-T	hsa-miR-574-3p	28.253	14.0644	-1.00636	2.12455e-18	**
B4-N-B4-T	hsa-miR-574-5p	9.8271	10.6225	0.112286	0.490393
B4-N-B4-T	hsa-miR-576-3p	1.5696	3.1452	1.00275	0.00429963	**
B4-N-B4-T	hsa-miR-577	8.94	4.7475	-0.913107	5.81102e-06
B4-N-B4-T	hsa-miR-582-3p	51.3194	108.302	1.07748	3.10741e-72	**
B4-N-B4-T	hsa-miR-582-5p	1.8426	2.077	0.172758	0.650929
B4-N-B4-T	hsa-miR-584	7.7116	18.6932	1.27741	1.43588e-17	**
B4-N-B4-T	hsa-miR-585	0.546	2.4331	2.15582	1.14427e-05	**
B4-N-B4-T	hsa-miR-589	2.9345	2.7298	-0.104319	0.727616
B4-N-B4-T	hsa-miR-589*	1.0237	0.2374	-2.1084	0.00470755	**
B4-N-B4-T	hsa-miR-590-3p	4.0946	7.2993	0.834036	0.000175143
B4-N-B4-T	hsa-miR-590-5p	2.1156	4.5695	1.11097	0.000173515	**
B4-N-B4-T	hsa-miR-592	1.2284	0.4154	-1.56421	0.011117	*
B4-N-B4-T	hsa-miR-598	132.53	205.21	0.630785	2.17028e-55
B4-N-B4-T	hsa-miR-625*	3.8217	5.5783	0.545611	0.0242258
B4-N-B4-T	hsa-miR-627	9.4859	20.9483	1.14298	1.26089e-16	**
B4-N-B4-T	hsa-miR-628-5p	10.3048	9.4356	-0.12713	0.436027
B4-N-B4-T	hsa-miR-629	6.9609	16.2601	1.22399	1.41942e-14	**
B4-N-B4-T	hsa-miR-651	0.6824	2.7298	2.00011	9.0027e-06	**
B4-N-B4-T	hsa-miR-652	14.536	26.4079	0.861339	1.79422e-13
B4-N-B4-T	hsa-miR-653	1.2284	0.178	-2.78683	0.000259776	**
B4-N-B4-T	hsa-miR-654-3p	8.1893	2.8485	-1.52354	6.91228e-11	**
B4-N-B4-T	hsa-miR-654-5p	0.7507	1.1275	0.586819	0.292971
B4-N-B4-T	hsa-miR-660	5.5278	9.4356	0.771409	6.47936e-05
B4-N-B4-T	hsa-miR-664	7.0974	11.2159	0.660183	0.0001427
B4-N-B4-T	hsa-miR-664*	28.7989	35.7841	0.313305	0.000591463
B4-N-B4-T	hsa-miR-671-5p	21.9746	57.6226	1.3908	1.09673e-57	**
B4-N-B4-T	hsa-miR-7	6.142	15.0139	1.28952	1.37372e-14	**
B4-N-B4-T	hsa-miR-708	15.0137	142.306	3.24464	0	**
B4-N-B4-T	hsa-miR-708*	3.2757	20.1768	2.62282	4.62667e-47	**
B4-N-B4-T	hsa-miR-720	20.2002	21.601	0.0967285	0.393556
B4-N-B4-T	hsa-miR-744	41.5606	57.9786	0.480304	7.37033e-11
B4-N-B4-T	hsa-miR-765	0.546	1.1869	1.12023	0.0597927
B4-N-B4-T	hsa-miR-769-5p	20.8144	55.1301	1.40526	4.16504e-56	**
B4-N-B4-T	hsa-miR-874	2.4568	6.4091	1.38334	1.22645e-07	**
B4-N-B4-T	hsa-miR-877	13.3758	24.0341	0.845458	4.73064e-12
B4-N-B4-T	hsa-miR-886-5p	95.8145	71.5089	-0.422121	8.3035e-14
B4-N-B4-T	hsa-miR-887	8.2575	4.5101	-0.872546	2.76835e-05
B4-N-B4-T	hsa-miR-889	5.323	4.3321	-0.297173	0.204808
B4-N-B4-T	hsa-miR-9	37.9436	11.2753	-1.75069	1.40126e-54	**
B4-N-B4-T	hsa-miR-92a	278.026	534.507	0.94299	1.26431e-280
B4-N-B4-T	hsa-miR-92a-1*	0.546	1.2462	1.19056	0.0426069	*
B4-N-B4-T	hsa-miR-92b	27.5023	7.4179	-1.89047	2.46286e-44	**
B4-N-B4-T	hsa-miR-92b*	3.2075	1.8396	-0.802057	0.0152751
B4-N-B4-T	hsa-miR-93	850.593	1985.22	1.22276	0	**
B4-N-B4-T	hsa-miR-93*	1.5014	3.0265	1.01134	0.00481112	**
B4-N-B4-T	hsa-miR-934	0.6142	10.3258	4.0714	3.29122e-36	**
B4-N-B4-T	hsa-miR-941	2.6615	2.2551	-0.239048	0.464184
B4-N-B4-T	hsa-miR-944	6.8244	79.5203	3.54255	1.13993e-241	**
B4-N-B4-T	hsa-miR-95	5.0501	1.899	-1.41107	1.37631e-06	**
B4-N-B4-T	hsa-miR-96	5.869	47.5342	3.01778	1.4501e-125	**
B4-N-B4-T	hsa-miR-98	53.8445	132.395	1.29798	2.38805e-117	**
B4-N-B4-T	hsa-miR-99a	279.459	22.9066	-3.6088	0	**
B4-N-B4-T	hsa-miR-99a*	2.1838	0.5934	-1.87976	0.000104356	**
B4-N-B4-T	hsa-miR-99b	2974.69	1658.47	-0.842881	0
B4-N-B4-T	hsa-miR-99b*	8.2575	13.5303	0.712417	7.84767e-06
B5-N-B5-T	hsa-let-7a	13943.4	47652.1	1.77296	0	**
B5-N-B5-T	hsa-let-7a*	2.5162	6.5424	1.37857	6.11549e-08	**
B5-N-B5-T	hsa-let-7b	5411.32	33170.6	2.61585	0	**
B5-N-B5-T	hsa-let-7b*	1.6985	4.1124	1.27572	5.46648e-05	**
B5-N-B5-T	hsa-let-7c	2930.83	333.912	-3.13377	0	**
B5-N-B5-T	hsa-let-7d	284.459	840.544	1.5631	0	**
B5-N-B5-T	hsa-let-7d*	8.7439	9.3463	0.0961184	0.572348
B5-N-B5-T	hsa-let-7e	405.741	1333.47	1.71655	0	**
B5-N-B5-T	hsa-let-7e*	1.321	1.1839	-0.158083	0.732007
B5-N-B5-T	hsa-let-7f	12641.3	23158.9	0.87342	0
B5-N-B5-T	hsa-let-7g	2174.9	4798.02	1.14149	0	**
B5-N-B5-T	hsa-let-7i	470.219	301.574	-0.640821	4.2722e-131
B5-N-B5-T	hsa-let-7i*	2.013	0.6854	-1.55433	0.00112954	**
B5-N-B5-T	hsa-miR-1	912.948	118.2	-2.94931	0	**
B5-N-B5-T	hsa-miR-100	1872.38	228.611	-3.03391	0	**
B5-N-B5-T	hsa-miR-101	5754.16	4959.15	-0.214513	3.80186e-207
B5-N-B5-T	hsa-miR-101*	3.2711	2.6793	-0.28792	0.334436
B5-N-B5-T	hsa-miR-103	1862.07	3479.69	0.902054	0
B5-N-B5-T	hsa-miR-106a	4.8437	19.4403	2.00487	2.31065e-34	**
B5-N-B5-T	hsa-miR-106b	128.642	622.401	2.27448	0	**
B5-N-B5-T	hsa-miR-106b*	18.4313	38.2575	1.05358	2.25815e-26	**
B5-N-B5-T	hsa-miR-107	11.6375	17.6957	0.604618	7.46903e-06
B5-N-B5-T	hsa-miR-10a	3457.29	43317.4	3.64723	0	**
B5-N-B5-T	hsa-miR-10a*	2.4533	32.7121	3.73703	4.95984e-109	**
B5-N-B5-T	hsa-miR-10b	3641.41	4940.52	0.440163	0
B5-N-B5-T	hsa-miR-10b*	0.3774	2.8039	2.89327	1.25041e-08	**
B5-N-B5-T	hsa-miR-1185	1.1323	0.1246	-3.18388	0.00020379	**
B5-N-B5-T	hsa-miR-1201	2.7049	5.9816	1.14496	7.563e-06	**
B5-N-B5-T	hsa-miR-122	13.965	9.284	-0.588997	0.000101056
B5-N-B5-T	hsa-miR-1244	0.9436	1.4331	0.602892	0.210255
B5-N-B5-T	hsa-miR-1246	12.1408	14.1441	0.220337	0.118802
B5-N-B5-T	hsa-miR-1247	2.4533	0.1869	-3.71439	2.52977e-09	**
B5-N-B5-T	hsa-miR-1248	3.0824	7.1032	1.20442	3.71202e-07	**
B5-N-B5-T	hsa-miR-1255a	1.6985	0.7477	-1.18373	0.0152802	*
B5-N-B5-T	hsa-miR-1259	3.0195	7.8509	1.37855	2.90987e-09	**
B5-N-B5-T	hsa-miR-125a-3p	1.1323	9.1594	3.016	2.48201e-26	**
B5-N-B5-T	hsa-miR-125a-5p	366.236	796.99	1.12179	0	**
B5-N-B5-T	hsa-miR-125b	658.181	25.6712	-4.68026	0	**
B5-N-B5-T	hsa-miR-125b-1*	4.4034	0.3739	-3.55789	2.50326e-15	**
B5-N-B5-T	hsa-miR-125b-2*	24.9735	0.01	-11.2862	4.62572e-121	**
B5-N-B5-T	hsa-miR-126	1999.64	657.917	-1.60376	0	**
B5-N-B5-T	hsa-miR-126*	303.394	98.7593	-1.6192	0	**
B5-N-B5-T	hsa-miR-1262	2.8308	0.4985	-2.50554	1.15217e-07	**
B5-N-B5-T	hsa-miR-1268	0.1258	4.9847	5.3083	1.0501e-21	**
B5-N-B5-T	hsa-miR-1269	3.9001	153.217	5.29592	0	**
B5-N-B5-T	hsa-miR-1270	2.8937	26.9174	3.21755	3.4732e-79	**
B5-N-B5-T	hsa-miR-127-3p	80.8965	7.9132	-3.35374	2.36989e-244	**
B5-N-B5-T	hsa-miR-127-5p	8.681	1.4331	-2.59872	1.15845e-21	**
B5-N-B5-T	hsa-miR-128	11.1343	13.4587	0.273528	0.0612917
B5-N-B5-T	hsa-miR-1285	13.6505	12.3371	-0.14595	0.303576
B5-N-B5-T	hsa-miR-1287	0.6291	2.1185	1.75168	0.000279136	**
B5-N-B5-T	hsa-miR-1291	1.6355	3.0531	0.900543	0.00892984
B5-N-B5-T	hsa-miR-1292	1.0065	1.9316	0.940449	0.0318379
B5-N-B5-T	hsa-miR-1301	0.4403	1.1839	1.42699	0.0204555	*
B5-N-B5-T	hsa-miR-1307	1.0694	10.3432	3.27381	7.71554e-32	**
B5-N-B5-T	hsa-miR-130a	84.9854	56.0155	-0.601389	1.31316e-22
B5-N-B5-T	hsa-miR-130b	22.5831	61.0002	1.43357	1.48031e-65	**
B5-N-B5-T	hsa-miR-130b*	0.4403	1.4331	1.70258	0.00361799	**
B5-N-B5-T	hsa-miR-132	9.0584	5.7324	-0.660117	0.000533166
B5-N-B5-T	hsa-miR-133a	2.3904	0.4985	-2.26159	4.76566e-06	**
B5-N-B5-T	hsa-miR-134	18.683	4.9847	-1.90615	4.1701e-31	**
B5-N-B5-T	hsa-miR-135a	3.5227	1.6823	-1.06625	0.00120749	**
B5-N-B5-T	hsa-miR-135b	1.6985	76.7643	5.4981	1.13635098543487e-321	**
B5-N-B5-T	hsa-miR-135b*	0.3774	13.8325	5.19582	1.25349e-57	**
B5-N-B5-T	hsa-miR-136	11.9521	1.9939	-2.5836	4.26043e-29	**
B5-N-B5-T	hsa-miR-136*	7.6745	0.6231	-3.62254	3.92143e-26	**
B5-N-B5-T	hsa-miR-138	5.347	1.6823	-1.66829	1.75744e-08	**
B5-N-B5-T	hsa-miR-139-3p	5.347	0.6854	-2.96371	1.00069e-15	**
B5-N-B5-T	hsa-miR-139-5p	7.4229	0.6854	-3.43696	2.79996e-24	**
B5-N-B5-T	hsa-miR-140-3p	2790.05	1457.21	-0.937079	0
B5-N-B5-T	hsa-miR-140-5p	116.124	63.6795	-0.866762	7.33032e-56
B5-N-B5-T	hsa-miR-141	495.696	2965.77	2.58088	0	**
B5-N-B5-T	hsa-miR-141*	12.4553	83.9298	2.75242	6.16172e-208	**
B5-N-B5-T	hsa-miR-142-3p	632.327	247.677	-1.35221	0	**
B5-N-B5-T	hsa-miR-142-5p	215.389	41.9337	-2.36076	0	**
B5-N-B5-T	hsa-miR-143	108118	20582.7	-2.3931	0	**
B5-N-B5-T	hsa-miR-143*	75.8641	13.9571	-2.44242	4.78306e-165	**
B5-N-B5-T	hsa-miR-144	4.655	1.7446	-1.41588	3.19918e-06	**
B5-N-B5-T	hsa-miR-144*	280.936	163.249	-0.783171	1.17076e-111
B5-N-B5-T	hsa-miR-145	232.121	36.2637	-2.67828	0	**
B5-N-B5-T	hsa-miR-145*	68.5671	13.3964	-2.35567	3.83939e-143	**
B5-N-B5-T	hsa-miR-146a	1396.13	6362.53	2.18817	0	**
B5-N-B5-T	hsa-miR-146b-3p	4.5921	1.1839	-1.95561	5.91597e-09	**
B5-N-B5-T	hsa-miR-146b-5p	1132.11	366.001	-1.6291	0	**
B5-N-B5-T	hsa-miR-148a	5033.83	489.061	-3.36357	0	**
B5-N-B5-T	hsa-miR-148a*	40.5741	13.9571	-1.53956	5.1872e-49	**
B5-N-B5-T	hsa-miR-148b	439.962	459.215	0.0617925	0.0102876
B5-N-B5-T	hsa-miR-148b*	28.3075	86.1729	1.60605	2.7583e-108	**
B5-N-B5-T	hsa-miR-149	26.9236	191.724	2.83209	0	**
B5-N-B5-T	hsa-miR-149*	0.01	1.2462	6.96139	1.05383e-06	**
B5-N-B5-T	hsa-miR-150	102.033	9.4709	-3.42939	6.76146772003634e-314	**
B5-N-B5-T	hsa-miR-150*	1.1952	0.6854	-0.802234	0.142237
B5-N-B5-T	hsa-miR-151-3p	790.66	2255.95	1.5126	0	**
B5-N-B5-T	hsa-miR-151-5p	192.805	260.326	0.433172	6.0794e-37
B5-N-B5-T	hsa-miR-152	330.191	39.6283	-3.0587	0	**
B5-N-B5-T	hsa-miR-155	163.429	70.2219	-1.21867	6.99919e-135	**
B5-N-B5-T	hsa-miR-15a	71.8381	184.06	1.35735	9.83348e-179	**
B5-N-B5-T	hsa-miR-15b	32.5851	24.9235	-0.386706	5.30334e-05
B5-N-B5-T	hsa-miR-15b*	1.5097	0.3739	-2.01354	0.000799609	**
B5-N-B5-T	hsa-miR-16	377.433	364.63	-0.0497869	0.0603278
B5-N-B5-T	hsa-miR-16-1*	0.7549	2.0562	1.44562	0.00182997	**
B5-N-B5-T	hsa-miR-16-2*	2.2646	3.7385	0.723203	0.0163698
B5-N-B5-T	hsa-miR-17	94.1067	318.21	1.75761	0	**
B5-N-B5-T	hsa-miR-17*	15.8522	33.3351	1.07236	8.15445e-24	**
B5-N-B5-T	hsa-miR-181a	256.277	371.547	0.535838	6.97533e-76
B5-N-B5-T	hsa-miR-181a*	8.7439	5.1716	-0.757666	0.000123203
B5-N-B5-T	hsa-miR-181a-2*	26.5461	76.2035	1.52136	8.17999e-89	**
B5-N-B5-T	hsa-miR-181b	37.995	60.1279	0.662225	3.15377e-19
B5-N-B5-T	hsa-miR-181c	15.7893	64.6764	2.03429	1.75932e-112	**
B5-N-B5-T	hsa-miR-181c*	1.8243	12.9602	2.82867	1.96781e-34	**
B5-N-B5-T	hsa-miR-181d	11.0085	59.0686	2.42377	1.77541e-127	**
B5-N-B5-T	hsa-miR-182	398.758	9110.09	4.51388	0	**
B5-N-B5-T	hsa-miR-1826	333.399	273.099	-0.287828	1.19368e-22
B5-N-B5-T	hsa-miR-183	268.229	6636.06	4.62879	0	**
B5-N-B5-T	hsa-miR-183*	0.0629	6.4178	6.67288	8.52983e-30	**
B5-N-B5-T	hsa-miR-184	5.5986	9.1594	0.710187	0.000205393
B5-N-B5-T	hsa-miR-185	15.978	33.9582	1.08767	9.30578e-25	**
B5-N-B5-T	hsa-miR-186	342.395	557.85	0.704215	8.54016e-183
B5-N-B5-T	hsa-miR-186*	1.1323	3.6139	1.6743	3.72538e-06	**
B5-N-B5-T	hsa-miR-187	1.2581	4.6732	1.89316	9.57892e-09	**
B5-N-B5-T	hsa-miR-188-5p	1.0065	0.3739	-1.42862	0.0327852	*
B5-N-B5-T	hsa-miR-18a	5.0954	21.0603	2.04726	4.48485e-38	**
B5-N-B5-T	hsa-miR-190	7.9261	7.1655	-0.145544	0.434683
B5-N-B5-T	hsa-miR-191	801.731	2816.04	1.81248	0	**
B5-N-B5-T	hsa-miR-192	159.654	507.878	1.66953	0	**
B5-N-B5-T	hsa-miR-193a-3p	1.5726	0.4362	-1.85009	0.00120061	**
B5-N-B5-T	hsa-miR-193a-5p	2.7678	3.9254	0.5041	0.0747358
B5-N-B5-T	hsa-miR-193b	15.2231	22.7427	0.579141	1.02015e-06
B5-N-B5-T	hsa-miR-193b*	2.013	7.1032	1.81912	5.14157e-12	**
B5-N-B5-T	hsa-miR-194	7.9261	40.3137	2.34659	2.52567e-84	**
B5-N-B5-T	hsa-miR-195	102.284	20.9357	-2.28855	2.50854e-205	**
B5-N-B5-T	hsa-miR-196a	29.943	4.5485	-2.71876	1.548e-74	**
B5-N-B5-T	hsa-miR-196b	316.478	101.875	-1.63531	0	**
B5-N-B5-T	hsa-miR-197	8.1148	5.6701	-0.517181	0.00848042
B5-N-B5-T	hsa-miR-1974	8.8068	15.951	0.856957	7.97284e-09
B5-N-B5-T	hsa-miR-1975	4.9066	1.9939	-1.29913	7.50088e-06	**
B5-N-B5-T	hsa-miR-1979	21.2621	40.563	0.93188	4.87417e-23
B5-N-B5-T	hsa-miR-199a-3p	2798.42	213.158	-3.71462	0	**
B5-N-B5-T	hsa-miR-199a-5p	124.868	19.5026	-2.67866	3.18126e-300	**
B5-N-B5-T	hsa-miR-199b-3p	2793.7	211.974	-3.72022	0	**
B5-N-B5-T	hsa-miR-199b-5p	84.9225	3.8008	-4.48177	2.83297241325371e-320	**
B5-N-B5-T	hsa-miR-19a	7.297	18.0072	1.3032	6.20611e-18	**
B5-N-B5-T	hsa-miR-19b	20.1298	50.4077	1.32431	1.75428e-48	**
B5-N-B5-T	hsa-miR-200a	324.152	2315.45	2.83655	0	**
B5-N-B5-T	hsa-miR-200a*	6.7309	47.9777	2.83349	2.35301e-123	**
B5-N-B5-T	hsa-miR-200b	564.326	3228.52	2.51627	0	**
B5-N-B5-T	hsa-miR-200b*	35.7304	216.897	2.60178	0	**
B5-N-B5-T	hsa-miR-200c	4533.41	25896	2.51406	0	**
B5-N-B5-T	hsa-miR-200c*	0.2516	1.4331	2.50994	0.000198256	**
B5-N-B5-T	hsa-miR-203	393.16	2604.81	2.72799	0	**
B5-N-B5-T	hsa-miR-205	191.799	531.057	1.46927	0	**
B5-N-B5-T	hsa-miR-205*	0.4403	1.3085	1.57136	0.00876055	**
B5-N-B5-T	hsa-miR-20a	173.179	509.934	1.55805	0	**
B5-N-B5-T	hsa-miR-20a*	0.3774	1.5577	2.04525	0.000589787	**
B5-N-B5-T	hsa-miR-20b	6.5422	1.3708	-2.25476	2.45693e-14	**
B5-N-B5-T	hsa-miR-21	52659.4	82135.2	0.64131	0
B5-N-B5-T	hsa-miR-21*	6.9825	10.1563	0.540559	0.00217421
B5-N-B5-T	hsa-miR-210	4.2776	40.2514	3.23417	3.77758e-118	**
B5-N-B5-T	hsa-miR-2110	1.9501	5.1716	1.40706	1.03758e-06	**
B5-N-B5-T	hsa-miR-214	7.7374	0.3115	-4.63454	4.76736e-31	**
B5-N-B5-T	hsa-miR-214*	1.6355	0.4985	-1.71407	0.00170928	**
B5-N-B5-T	hsa-miR-215	5.2212	4.0501	-0.366424	0.125079
B5-N-B5-T	hsa-miR-216a	1.2581	0.1869	-2.75091	0.000253963	**
B5-N-B5-T	hsa-miR-217	2.3904	0.4362	-2.45419	1.56868e-06	**
B5-N-B5-T	hsa-miR-218	8.1777	5.1093	-0.67857	0.000748598
B5-N-B5-T	hsa-miR-22	172.047	108.168	-0.669528	5.68959e-53
B5-N-B5-T	hsa-miR-22*	15.2231	5.7324	-1.40905	3.54869e-17	**
B5-N-B5-T	hsa-miR-221	171.229	141.005	-0.280185	7.85165e-12
B5-N-B5-T	hsa-miR-221*	99.4537	73.9604	-0.427272	9.15947e-15
B5-N-B5-T	hsa-miR-222	67.938	60.0033	-0.179177	0.00504769
B5-N-B5-T	hsa-miR-222*	0.5032	1.1839	1.23434	0.0379645	*
B5-N-B5-T	hsa-miR-223	9.8762	3.7385	-1.4015	1.44591e-11	**
B5-N-B5-T	hsa-miR-223*	1.7614	0.01	-7.46058	3.24325e-09	**
B5-N-B5-T	hsa-miR-224	17.1732	45.6723	1.41116	2.11485e-48	**
B5-N-B5-T	hsa-miR-224*	0.4403	1.2462	1.50098	0.0134519	*
B5-N-B5-T	hsa-miR-23a	264.769	210.043	-0.334055	9.28536e-24
B5-N-B5-T	hsa-miR-23b	197.712	128.667	-0.619755	4.60261e-53
B5-N-B5-T	hsa-miR-23b*	1.0694	0.4985	-1.10114	0.0716086
B5-N-B5-T	hsa-miR-24	996.676	1765.64	0.824996	0
B5-N-B5-T	hsa-miR-24-1*	2.7049	1.9316	-0.485779	0.153183
B5-N-B5-T	hsa-miR-24-2*	9.8133	16.761	0.772298	6.34234e-08
B5-N-B5-T	hsa-miR-25	88.9485	166.302	0.902762	1.1955e-84
B5-N-B5-T	hsa-miR-25*	0.5662	2.9285	2.37078	1.8333e-07	**
B5-N-B5-T	hsa-miR-26a	1110.22	983.48	-0.174878	1.6835e-28
B5-N-B5-T	hsa-miR-26b	298.801	537.35	0.846675	1.42445e-241
B5-N-B5-T	hsa-miR-26b*	0.9436	1.6823	0.834188	0.070726
B5-N-B5-T	hsa-miR-27a	292.385	390.302	0.41672	7.27738e-51
B5-N-B5-T	hsa-miR-27a*	18.8717	21.5588	0.192052	0.0914625
B5-N-B5-T	hsa-miR-27b	871.934	946.344	0.118146	3.06482e-12
B5-N-B5-T	hsa-miR-27b*	27.6155	41.4353	0.585382	2.65849e-11
B5-N-B5-T	hsa-miR-28-3p	421.341	636.109	0.594285	1.55486e-154
B5-N-B5-T	hsa-miR-28-5p	150.785	216.398	0.521198	7.89323e-43
B5-N-B5-T	hsa-miR-296-3p	0.5662	2.1185	1.90366	0.000120323	**
B5-N-B5-T	hsa-miR-299-3p	1.6985	0.3115	-2.44696	5.91866e-05	**
B5-N-B5-T	hsa-miR-29a	1110.72	452.984	-1.29397	0	**
B5-N-B5-T	hsa-miR-29a*	4.2147	4.2993	0.0286718	0.908545
B5-N-B5-T	hsa-miR-29b	126.377	187.362	0.568093	2.53749e-43
B5-N-B5-T	hsa-miR-29b-2*	5.976	18.7549	1.65002	8.46739e-26	**
B5-N-B5-T	hsa-miR-29c	188.465	234.405	0.314709	4.047e-19
B5-N-B5-T	hsa-miR-29c*	7.9261	20.6242	1.37966	4.93034e-22	**
B5-N-B5-T	hsa-miR-301a	3.0824	6.0439	0.971426	8.289e-05
B5-N-B5-T	hsa-miR-301b	0.3774	2.6793	2.82769	3.89108e-08	**
B5-N-B5-T	hsa-miR-30a	2931.46	925.346	-1.66356	0	**
B5-N-B5-T	hsa-miR-30a*	159.151	52.4016	-1.60271	4.33974e-198	**
B5-N-B5-T	hsa-miR-30b	62.4023	105.8	0.76167	3.3625e-41
B5-N-B5-T	hsa-miR-30c	107.757	215.09	0.997154	2.92419e-128
B5-N-B5-T	hsa-miR-30c-2*	17.2361	5.9816	-1.52683	1.68224e-21	**
B5-N-B5-T	hsa-miR-30d	2243.4	5402.29	1.26788	0	**
B5-N-B5-T	hsa-miR-30d*	1.321	1.9939	0.593963	0.143002
B5-N-B5-T	hsa-miR-30e	1239.11	3407.04	1.45921	0	**
B5-N-B5-T	hsa-miR-30e*	184.376	485.945	1.39814	0	**
B5-N-B5-T	hsa-miR-31	91.7792	533.3	2.53871	0	**
B5-N-B5-T	hsa-miR-31*	1.3839	2.617	0.919174	0.0139182
B5-N-B5-T	hsa-miR-32	27.0494	51.6539	0.933281	5.74925e-29
B5-N-B5-T	hsa-miR-320a	103.543	155.709	0.588633	1.41508e-38
B5-N-B5-T	hsa-miR-320b	5.5357	7.4147	0.421623	0.037169
B5-N-B5-T	hsa-miR-320c	3.9001	5.1716	0.4071	0.0924931
B5-N-B5-T	hsa-miR-320d	2.3275	2.617	0.169133	0.605958
B5-N-B5-T	hsa-miR-324-3p	1.1323	1.0592	-0.0962812	0.845334
B5-N-B5-T	hsa-miR-324-5p	2.2017	2.2431	0.026876	0.938523
B5-N-B5-T	hsa-miR-328	2.013	1.1216	-0.843789	0.0451036
B5-N-B5-T	hsa-miR-330-3p	6.8567	14.0818	1.03825	1.98879e-10	**
B5-N-B5-T	hsa-miR-330-5p	1.1952	2.8039	1.23018	0.00124597	**
B5-N-B5-T	hsa-miR-331-3p	1.0065	1.4331	0.509792	0.281485
B5-N-B5-T	hsa-miR-331-5p	0.5662	1.4331	1.33976	0.0145932	*
B5-N-B5-T	hsa-miR-335	11.0714	14.8918	0.42768	0.00272591
B5-N-B5-T	hsa-miR-335*	2.0759	4.8601	1.22725	2.04672e-05	**
B5-N-B5-T	hsa-miR-337-3p	2.0759	0.1869	-3.4734	1.0624e-07	**
B5-N-B5-T	hsa-miR-338-3p	2.5791	1.0592	-1.28389	0.00136506	**
B5-N-B5-T	hsa-miR-338-5p	5.5357	2.3677	-1.22528	5.42608e-06	**
B5-N-B5-T	hsa-miR-339-3p	14.8457	24.425	0.718313	8.62731e-10
B5-N-B5-T	hsa-miR-339-5p	5.976	1.8693	-1.67668	2.21069e-09	**
B5-N-B5-T	hsa-miR-33a	3.8372	8.1624	1.08894	4.93227e-07	**
B5-N-B5-T	hsa-miR-340	25.9171	42.6191	0.717596	5.60397e-16
B5-N-B5-T	hsa-miR-340*	1.6985	1.4331	-0.245122	0.552746
B5-N-B5-T	hsa-miR-342-3p	41.3919	39.1922	-0.0787819	0.327511
B5-N-B5-T	hsa-miR-342-5p	17.3619	32.8367	0.919384	1.47411e-18
B5-N-B5-T	hsa-miR-345	3.1453	13.2717	2.07708	5.31147e-25	**
B5-N-B5-T	hsa-miR-34a	8.9326	28.0389	1.65028	8.68258e-38	**
B5-N-B5-T	hsa-miR-34c-5p	46.4872	86.0483	0.888313	1.63894e-43
B5-N-B5-T	hsa-miR-361-3p	7.6116	10.5302	0.468261	0.00617686
B5-N-B5-T	hsa-miR-361-5p	8.4293	15.4526	0.874365	7.66646e-09
B5-N-B5-T	hsa-miR-362-5p	2.4533	2.1808	-0.169866	0.61505
B5-N-B5-T	hsa-miR-363	13.965	3.427	-2.0268	1.64431e-25	**
B5-N-B5-T	hsa-miR-365	3.2082	0.8723	-1.87887	2.3453e-06	**
B5-N-B5-T	hsa-miR-369-3p	7.8632	1.8693	-2.07262	2.13589e-15	**
B5-N-B5-T	hsa-miR-370	2.1388	0.6231	-1.77927	0.000218504	**
B5-N-B5-T	hsa-miR-374a	18.1797	22.5557	0.311164	0.00614576
B5-N-B5-T	hsa-miR-374a*	271.375	287.866	0.0851122	0.00532033
B5-N-B5-T	hsa-miR-374b	40.8257	85.176	1.06097	2.769e-57	**
B5-N-B5-T	hsa-miR-375	0.1258	12.0879	6.58629	4.86259e-55	**
B5-N-B5-T	hsa-miR-376a*	9.5616	1.7446	-2.45436	2.59664e-22	**
B5-N-B5-T	hsa-miR-376c	6.9196	0.6231	-3.47315	6.4368e-23	**
B5-N-B5-T	hsa-miR-377	1.7614	0.3115	-2.49942	3.43174e-05	**
B5-N-B5-T	hsa-miR-378	8843.07	13919.6	0.654501	0
B5-N-B5-T	hsa-miR-378*	1.5097	1.9939	0.401331	0.305979
B5-N-B5-T	hsa-miR-379	208.155	30.0951	-2.79005	0	**
B5-N-B5-T	hsa-miR-380*	1.5097	0.1869	-3.01392	2.46729e-05	**
B5-N-B5-T	hsa-miR-381	71.8381	9.4086	-2.9327	5.99324e-191	**
B5-N-B5-T	hsa-miR-382	16.9216	3.1154	-2.44138	4.17248e-38	**
B5-N-B5-T	hsa-miR-383	2.7678	0.0623	-5.47336	1.08229e-12	**
B5-N-B5-T	hsa-miR-409-3p	7.8003	2.9285	-1.41337	1.5836e-09	**
B5-N-B5-T	hsa-miR-410	1.0694	0.4362	-1.29374	0.0408847	*
B5-N-B5-T	hsa-miR-411	33.0883	3.8631	-3.09849	7.6926e-94	**
B5-N-B5-T	hsa-miR-421	1.0065	4.6108	2.19567	3.51788e-10	**
B5-N-B5-T	hsa-miR-423-3p	84.608	202.877	1.26174	5.5396e-176	**
B5-N-B5-T	hsa-miR-423-5p	147.765	340.081	1.20257	2.21489e-272	**
B5-N-B5-T	hsa-miR-424	50.3244	17.9449	-1.48768	1.77301e-57	**
B5-N-B5-T	hsa-miR-425	46.7388	408.309	3.12697	0	**
B5-N-B5-T	hsa-miR-425*	7.297	32.8367	2.16993	7.9785e-63	**
B5-N-B5-T	hsa-miR-429	121.219	945.721	2.9638	0	**
B5-N-B5-T	hsa-miR-432	7.1083	1.3085	-2.44159	7.4188e-17	**
B5-N-B5-T	hsa-miR-450b-5p	1.7614	0.8723	-1.01383	0.0291567	*
B5-N-B5-T	hsa-miR-451	451.284	321.45	-0.489441	3.91827e-78
B5-N-B5-T	hsa-miR-452	272.57	296.278	0.120325	7.10277e-05
B5-N-B5-T	hsa-miR-452*	1.9501	0.9969	-0.968027	0.0269468
B5-N-B5-T	hsa-miR-454	8.8068	8.1624	-0.109624	0.53245
B5-N-B5-T	hsa-miR-455-3p	2.642	6.7293	1.34883	6.58303e-08	**
B5-N-B5-T	hsa-miR-455-5p	10.3794	28.9112	1.47791	2.25455e-33	**
B5-N-B5-T	hsa-miR-483-3p	0.1887	5.7324	4.92497	5.71521e-24	**
B5-N-B5-T	hsa-miR-483-5p	1.6985	360.643	7.73016	0	**
B5-N-B5-T	hsa-miR-484	5.6615	5.2962	-0.0962267	0.659893
B5-N-B5-T	hsa-miR-486-5p	44.7259	12.0879	-1.88755	3.12608e-71	**
B5-N-B5-T	hsa-miR-487b	1.2581	0.2492	-2.33587	0.000837856	**
B5-N-B5-T	hsa-miR-490-3p	2.1388	0.3739	-2.51608	4.23499e-06	**
B5-N-B5-T	hsa-miR-491-5p	0.4403	1.5577	1.82286	0.00144743	**
B5-N-B5-T	hsa-miR-493	3.5227	0.6231	-2.49915	3.22228e-09	**
B5-N-B5-T	hsa-miR-493*	10.1907	1.3708	-2.89416	4.38009e-28	**
B5-N-B5-T	hsa-miR-494	1.9501	0.6854	-1.50853	0.00172371	**
B5-N-B5-T	hsa-miR-495	1.1323	0.1869	-2.59892	0.000791265	**
B5-N-B5-T	hsa-miR-497	14.1538	3.6762	-1.9449	1.49882e-24	**
B5-N-B5-T	hsa-miR-500*	14.0908	7.2278	-0.963125	2.16198e-09
B5-N-B5-T	hsa-miR-501-3p	4.2147	3.3024	-0.351915	0.184922
B5-N-B5-T	hsa-miR-502-3p	7.0454	2.3677	-1.5732	5.35646e-10	**
B5-N-B5-T	hsa-miR-503	1.3839	0.7477	-0.888208	0.0843314
B5-N-B5-T	hsa-miR-505	2.2646	5.9193	1.38617	2.33751e-07	**
B5-N-B5-T	hsa-miR-505*	0.5032	1.4331	1.50994	0.00758116	**
B5-N-B5-T	hsa-miR-532-3p	6.2277	2.2431	-1.47321	2.7243e-08	**
B5-N-B5-T	hsa-miR-532-5p	91.6534	44.1769	-1.0529	7.82111e-61	**
B5-N-B5-T	hsa-miR-542-3p	19.2491	12.7733	-0.59166	4.53712e-06
B5-N-B5-T	hsa-miR-542-5p	1.0694	0.4985	-1.10114	0.0716086
B5-N-B5-T	hsa-miR-548d-5p	1.2581	2.1808	0.793611	0.0479246
B5-N-B5-T	hsa-miR-548e	2.3904	4.2993	0.84685	0.00315307
B5-N-B5-T	hsa-miR-548f	0.6291	1.8693	1.57114	0.00160856	**
B5-N-B5-T	hsa-miR-548o	0.5032	1.0592	1.07377	0.0796002
B5-N-B5-T	hsa-miR-574-3p	25.5397	7.5394	-1.76022	9.06214e-38	**
B5-N-B5-T	hsa-miR-574-5p	4.1518	5.1716	0.316874	0.183406
B5-N-B5-T	hsa-miR-576-3p	2.5791	6.4801	1.32915	1.59794e-07	**
B5-N-B5-T	hsa-miR-576-5p	0.3774	1.3708	1.86085	0.00251728	**
B5-N-B5-T	hsa-miR-577	2.3275	0.2492	-3.22341	4.80014e-08	**
B5-N-B5-T	hsa-miR-582-3p	15.349	19.6895	0.359282	0.003381
B5-N-B5-T	hsa-miR-584	2.8308	10.904	1.94558	3.16034e-19	**
B5-N-B5-T	hsa-miR-589	1.321	2.617	0.986283	0.00910751
B5-N-B5-T	hsa-miR-590-3p	4.1518	4.7978	0.208636	0.390172
B5-N-B5-T	hsa-miR-590-5p	3.0824	5.1716	0.746557	0.00363803
B5-N-B5-T	hsa-miR-598	63.7862	249.11	1.96547	0	**
B5-N-B5-T	hsa-miR-625*	3.4598	1.7446	-0.987792	0.00258948
B5-N-B5-T	hsa-miR-627	4.9695	12.1502	1.28981	2.1258e-12	**
B5-N-B5-T	hsa-miR-628-5p	7.0454	14.2687	1.0181	2.93483e-10	**
B5-N-B5-T	hsa-miR-629	4.2147	8.1001	0.94251	8.67069e-06
B5-N-B5-T	hsa-miR-651	0.5032	1.3708	1.44581	0.0115067	*
B5-N-B5-T	hsa-miR-652	11.7004	37.8214	1.69264	3.55664e-52	**
B5-N-B5-T	hsa-miR-654-3p	5.7873	0.6231	-3.21535	3.492e-18	**
B5-N-B5-T	hsa-miR-655	1.0694	0.3739	-1.51608	0.0213147	*
B5-N-B5-T	hsa-miR-660	9.5616	3.6139	-1.4037	2.88804e-11	**
B5-N-B5-T	hsa-miR-664	8.681	8.5986	-0.0137594	0.936708
B5-N-B5-T	hsa-miR-664*	15.0973	40.4383	1.42143	1.66592e-43	**
B5-N-B5-T	hsa-miR-671-5p	9.1213	26.855	1.55788	1.69867e-33	**
B5-N-B5-T	hsa-miR-675*	0.5032	17.3218	5.10531	3.10806e-71	**
B5-N-B5-T	hsa-miR-7	9.7504	29.4097	1.59276	1.14161e-37	**
B5-N-B5-T	hsa-miR-708	16.7958	4.7978	-1.80766	2.83103e-26	**
B5-N-B5-T	hsa-miR-708*	4.026	0.8723	-2.20645	4.06031e-09	**
B5-N-B5-T	hsa-miR-7-1*	1.5726	1.3708	-0.198134	0.641525
B5-N-B5-T	hsa-miR-720	14.9086	6.2309	-1.25863	2.09033e-14	**
B5-N-B5-T	hsa-miR-744	22.1428	55.5793	1.32771	1.75387e-53	**
B5-N-B5-T	hsa-miR-769-3p	0.1887	1.1216	2.57139	0.000924384	**
B5-N-B5-T	hsa-miR-769-5p	15.1602	30.7182	1.0188	2.02029e-20	**
B5-N-B5-T	hsa-miR-874	2.1388	3.6139	0.756755	0.0141
B5-N-B5-T	hsa-miR-877	4.2147	16.3872	1.95907	2.19986e-28	**
B5-N-B5-T	hsa-miR-886-5p	39.316	25.2973	-0.636133	2.64837e-12
B5-N-B5-T	hsa-miR-887	2.2017	1.807	-0.285021	0.434029
B5-N-B5-T	hsa-miR-889	2.642	0.9969	-1.40611	0.000511	**
B5-N-B5-T	hsa-miR-9	37.995	19.5026	-0.962143	8.34038e-23
B5-N-B5-T	hsa-miR-92a	175.003	371.235	1.08495	3.13552e-252	**
B5-N-B5-T	hsa-miR-92a-1*	0.3145	1.3708	2.12389	0.000995849	**
B5-N-B5-T	hsa-miR-92b	13.0215	1.4954	-3.12229	3.76773e-38	**
B5-N-B5-T	hsa-miR-92b*	1.4468	0.3739	-1.95214	0.00130938	**
B5-N-B5-T	hsa-miR-93	451.033	2142.98	2.24832	0	**
B5-N-B5-T	hsa-miR-93*	0.9436	3.3024	1.80727	3.1547e-06	**
B5-N-B5-T	hsa-miR-934	1.4468	7.0409	2.28289	1.68404e-15	**
B5-N-B5-T	hsa-miR-944	9.2471	46.7315	2.33732	5.17685e-97	**
B5-N-B5-T	hsa-miR-95	11.8262	3.7385	-1.66146	5.26775e-17	**
B5-N-B5-T	hsa-miR-96	3.2711	73.0881	4.48179	6.21223e-275	**
B5-N-B5-T	hsa-miR-98	96.9375	132.904	0.455262	2.13521e-21
B5-N-B5-T	hsa-miR-99a	242.124	2.1185	-6.83656	0	**
B5-N-B5-T	hsa-miR-99a*	1.8872	0.01	-7.5601	8.03101e-10	**
B5-N-B5-T	hsa-miR-99b	1939.82	6113.35	1.65604	0	**
B5-N-B5-T	hsa-miR-99b*	3.5227	10.4679	1.57122	3.91928e-14	**
B12-N-B12-T	hsa-let-7a	7872.48	15547.5	0.981792	0
B12-N-B12-T	hsa-let-7a*	2.2067	1.5524	-0.50739	0.213565
B12-N-B12-T	hsa-let-7b	2806.44	5797.11	1.04659	0	**
B12-N-B12-T	hsa-let-7c	2417.43	116.95	-4.36951	0	**
B12-N-B12-T	hsa-let-7d	403.038	372.519	-0.1136	7.2158e-05
B12-N-B12-T	hsa-let-7d*	10.151	7.0506	-0.525804	0.00633398
B12-N-B12-T	hsa-let-7e	323.066	571.36	0.822572	9.20369e-198
B12-N-B12-T	hsa-let-7e*	1.9419	0.3234	-2.58608	3.73477e-05	**
B12-N-B12-T	hsa-let-7f	6597.96	12115.2	0.876725	0
B12-N-B12-T	hsa-let-7g	1120.23	1450.04	0.3723	6.89295e-122
B12-N-B12-T	hsa-let-7i	192.78	150.392	-0.358231	9.30623e-17
B12-N-B12-T	hsa-let-7i*	1.1475	0.1941	-2.56362	0.00177552	**
B12-N-B12-T	hsa-miR-1	4908.13	149.487	-5.03709	0	**
B12-N-B12-T	hsa-miR-100	2640.93	63.8438	-5.37036	0	**
B12-N-B12-T	hsa-miR-101	4684.9	2673.03	-0.80954	0
B12-N-B12-T	hsa-miR-101*	8.0325	1.035	-2.95622	7.24024e-20	**
B12-N-B12-T	hsa-miR-103	1029.84	3325.44	1.69113	0	**
B12-N-B12-T	hsa-miR-106a	5.1196	18.1764	1.82796	4.45916e-23	**
B12-N-B12-T	hsa-miR-106b	74.058	711.726	3.2646	0	**
B12-N-B12-T	hsa-miR-106b*	12.5343	27.8791	1.1533	2.45213e-18	**
B12-N-B12-T	hsa-miR-107	8.5621	16.3652	0.934595	1.77985e-08
B12-N-B12-T	hsa-miR-10a	575.693	3550.8	2.62477	0	**
B12-N-B12-T	hsa-miR-10a*	0.5296	2.8461	2.42601	4.48635e-06	**
B12-N-B12-T	hsa-miR-10b	711.187	1622.55	1.18996	0	**
B12-N-B12-T	hsa-miR-1201	2.0302	2.7168	0.420287	0.270945
B12-N-B12-T	hsa-miR-122	0.8827	18.6292	4.3995	5.20091e-55	**
B12-N-B12-T	hsa-miR-1244	0.0883	3.7517	5.40899	4.25475e-13	**
B12-N-B12-T	hsa-miR-1246	7.7677	35.706	2.20061	3.17224e-55	**
B12-N-B12-T	hsa-miR-1248	0.4413	3.1049	2.81472	1.97251e-07	**
B12-N-B12-T	hsa-miR-1255a	0.7944	1.3584	0.773971	0.186093
B12-N-B12-T	hsa-miR-1259	0.7944	4.6573	2.55156	1.12756e-09	**
B12-N-B12-T	hsa-miR-125a-3p	3.7956	3.2342	-0.230919	0.432942
B12-N-B12-T	hsa-miR-125a-5p	455.911	176.46	-1.36941	0	**
B12-N-B12-T	hsa-miR-125b	1166.57	18.5645	-5.97358	0	**
B12-N-B12-T	hsa-miR-125b-1*	5.2962	0.6468	-3.03357	6.79771e-14	**
B12-N-B12-T	hsa-miR-125b-2*	37.8676	0.4528	-6.38595	4.76873e-148	**
B12-N-B12-T	hsa-miR-126	1369.5	570.843	-1.26248	0	**
B12-N-B12-T	hsa-miR-126*	123.93	124.454	0.00607901	0.907324
B12-N-B12-T	hsa-miR-1262	3.266	0.3881	-3.07302	3.67384e-09	**
B12-N-B12-T	hsa-miR-1268	0.0883	1.6818	4.25145	8.88823e-06	**
B12-N-B12-T	hsa-miR-1269	0.1765	12.5488	6.15174	1.94441e-43	**
B12-N-B12-T	hsa-miR-1270	0.6179	2.3287	1.91408	0.000357362	**
B12-N-B12-T	hsa-miR-127-3p	38.1324	18.4352	-1.04855	4.49291e-22	**
B12-N-B12-T	hsa-miR-127-5p	2.2067	2.1346	-0.0479248	0.879914
B12-N-B12-T	hsa-miR-1276	0.01	1.035	6.69349	0.000174687	**
B12-N-B12-T	hsa-miR-128	9.0035	20.8932	1.21448	3.56761e-15	**
B12-N-B12-T	hsa-miR-1285	5.1196	23.804	2.2171	1.14589e-37	**
B12-N-B12-T	hsa-miR-1287	0.4413	1.8112	2.03711	0.00114219	**
B12-N-B12-T	hsa-miR-1291	0.4413	1.4877	1.75325	0.00801487	**
B12-N-B12-T	hsa-miR-1292	0.1765	2.6521	3.9094	3.38365e-08	**
B12-N-B12-T	hsa-miR-129-5p	1.0592	0.7762	-0.448475	0.433379
B12-N-B12-T	hsa-miR-1296	0.4413	2.1346	2.27413	0.000145928	**
B12-N-B12-T	hsa-miR-1299	1.2358	0.2587	-2.25609	0.00257282	**
B12-N-B12-T	hsa-miR-1307	0.3531	6.3391	4.16613	6.90555e-19	**
B12-N-B12-T	hsa-miR-1308	0.0883	2.3933	4.76044	2.88888e-08	**
B12-N-B12-T	hsa-miR-130a	58.5226	20.4404	-1.51757	7.60489e-58	**
B12-N-B12-T	hsa-miR-130b	3.4425	33.7654	3.29402	1.7698e-79	**
B12-N-B12-T	hsa-miR-130b*	0.01	1.035	6.69349	0.000174687	**
B12-N-B12-T	hsa-miR-132	4.1487	6.9213	0.738384	0.00287366
B12-N-B12-T	hsa-miR-133a	22.0674	0.5175	-5.41421	1.74213e-81	**
B12-N-B12-T	hsa-miR-133b	2.9129	0.0647	-5.49255	8.08217e-12	**
B12-N-B12-T	hsa-miR-134	3.3542	16.7534	2.32041	2.2365e-28	**
B12-N-B12-T	hsa-miR-135b	0.2648	12.1607	5.52118	1.34934e-40	**
B12-N-B12-T	hsa-miR-135b*	0.0883	4.0751	5.52828	2.94535e-14	**
B12-N-B12-T	hsa-miR-136	3.619	2.264	-0.676717	0.040397
B12-N-B12-T	hsa-miR-136*	2.4715	1.1643	-1.08592	0.0114198	*
B12-N-B12-T	hsa-miR-138	0.971	1.035	0.0920876	0.904234
B12-N-B12-T	hsa-miR-139-3p	3.0894	0.9703	-1.67082	8.21961e-05	**
B12-N-B12-T	hsa-miR-139-5p	17.3008	0.9056	-4.25582	5.74177e-56	**
B12-N-B12-T	hsa-miR-140-3p	1294.21	898.989	-0.525692	1.45058e-207
B12-N-B12-T	hsa-miR-140-5p	52.2555	45.4087	-0.202614	0.0118878
B12-N-B12-T	hsa-miR-141	25.3333	1054.49	5.37937	0	**
B12-N-B12-T	hsa-miR-141*	0.4413	33.3773	6.24096	3.19514e-114	**
B12-N-B12-T	hsa-miR-142-3p	22.7735	101.814	2.16051	6.88206e-151	**
B12-N-B12-T	hsa-miR-142-5p	10.8571	18.5645	0.773908	3.12984e-07
B12-N-B12-T	hsa-miR-143	406124	28574.7	-3.82911	0	**
B12-N-B12-T	hsa-miR-143*	423.693	13.7779	-4.94259	0	**
B12-N-B12-T	hsa-miR-144	2.3833	3.1696	0.41134	0.241693
B12-N-B12-T	hsa-miR-144*	139.377	234.87	0.752868	4.37961e-71
B12-N-B12-T	hsa-miR-145	1067.18	45.344	-4.55674	0	**
B12-N-B12-T	hsa-miR-145*	223.41	11.8373	-4.23828	0	**
B12-N-B12-T	hsa-miR-146a	51.8141	792.388	3.93479	0	**
B12-N-B12-T	hsa-miR-146b-5p	77.4123	129.175	0.738697	1.19157e-38
B12-N-B12-T	hsa-miR-148a	638.364	1342.4	1.07237	0	**
B12-N-B12-T	hsa-miR-148a*	2.5598	13.7132	2.42146	1.32148e-24	**
B12-N-B12-T	hsa-miR-148b	311.15	316.567	0.0249034	0.435737
B12-N-B12-T	hsa-miR-148b*	34.8664	48.5782	0.478472	6.36228e-08
B12-N-B12-T	hsa-miR-149	12.446	23.7393	0.931595	1.25819e-11
B12-N-B12-T	hsa-miR-150	9.18	3.9458	-1.21818	8.7055e-08	**
B12-N-B12-T	hsa-miR-151-3p	554.244	3136.24	2.50044	0	**
B12-N-B12-T	hsa-miR-151-5p	177.863	388.691	1.12786	3.80544e-226	**
B12-N-B12-T	hsa-miR-152	534.03	36.4822	-3.87166	0	**
B12-N-B12-T	hsa-miR-155	11.5633	32.1483	1.47519	9.84152e-30	**
B12-N-B12-T	hsa-miR-15a	33.2776	164.817	2.30824	2.87645e-263	**
B12-N-B12-T	hsa-miR-15b	12.9756	46.3143	1.83566	1.04262e-56	**
B12-N-B12-T	hsa-miR-16	188.543	358.483	0.927008	3.40943e-152
B12-N-B12-T	hsa-miR-16-1*	0.3531	1.3584	1.94376	0.00685729	**
B12-N-B12-T	hsa-miR-16-2*	1.6771	2.264	0.432905	0.304584
B12-N-B12-T	hsa-miR-17	84.4738	348.78	2.04574	0	**
B12-N-B12-T	hsa-miR-17*	7.2381	24.6449	1.76761	1.8536e-29	**
B12-N-B12-T	hsa-miR-181a	28.0697	75.4871	1.42722	1.82779e-64	**
B12-N-B12-T	hsa-miR-181a*	1.7654	3.3636	0.930011	0.0122296
B12-N-B12-T	hsa-miR-181a-2*	3.619	65.655	4.18124	3.56178e-184	**
B12-N-B12-T	hsa-miR-181b	2.4715	15.395	2.639	4.6776e-30	**
B12-N-B12-T	hsa-miR-181c	18.8014	6.3391	-1.56849	1.28282e-20	**
B12-N-B12-T	hsa-miR-181c*	2.4715	2.5874	0.0661162	0.873321
B12-N-B12-T	hsa-miR-181d	15.4471	11.6433	-0.407836	0.00773577
B12-N-B12-T	hsa-miR-182	32.3949	7894.71	7.92898	0	**
B12-N-B12-T	hsa-miR-1826	188.543	652.54	1.79117	0	**
B12-N-B12-T	hsa-miR-183	28.2462	5060.68	7.48513	0	**
B12-N-B12-T	hsa-miR-183*	0.01	9.3146	9.86335	4.80974e-35	**
B12-N-B12-T	hsa-miR-184	0.8827	36.4822	5.36913	4.81261e-118	**
B12-N-B12-T	hsa-miR-185	1.324	17.4002	3.71613	6.44374e-46	**
B12-N-B12-T	hsa-miR-186	319.27	526.016	0.720329	1.9331e-145
B12-N-B12-T	hsa-miR-186*	0.6179	1.4877	1.26764	0.0364754	*
B12-N-B12-T	hsa-miR-187	8.2973	2.0699	-2.00308	2.08149e-13	**
B12-N-B12-T	hsa-miR-188-5p	0.0883	1.035	3.55107	0.00143058	**
B12-N-B12-T	hsa-miR-18a	3.5308	41.3982	3.5515	1.80551e-103	**
B12-N-B12-T	hsa-miR-18a*	0.01	1.6818	7.39386	7.15732e-07	**
B12-N-B12-T	hsa-miR-190	4.4135	14.8775	1.75314	3.53084e-18	**
B12-N-B12-T	hsa-miR-191	350.783	1000.22	1.51167	0	**
B12-N-B12-T	hsa-miR-192	107.865	378.212	1.80996	0	**
B12-N-B12-T	hsa-miR-193a-3p	3.619	0.7762	-2.22109	2.3443e-07	**
B12-N-B12-T	hsa-miR-193a-5p	5.6492	4.6573	-0.278553	0.25686
B12-N-B12-T	hsa-miR-193b	20.302	10.6083	-0.936428	1.43314e-10
B12-N-B12-T	hsa-miR-193b*	7.4146	3.6223	-1.03346	2.57238e-05	**
B12-N-B12-T	hsa-miR-194	3.0012	107.894	5.16793	0	**
B12-N-B12-T	hsa-miR-195	215.024	18.9526	-3.50403	0	**
B12-N-B12-T	hsa-miR-196a	19.0662	103.819	2.44498	5.41183e-178	**
B12-N-B12-T	hsa-miR-196b	258.365	209.579	-0.301916	2.68959e-16
B12-N-B12-T	hsa-miR-197	4.9431	9.3793	0.924064	2.53475e-05
B12-N-B12-T	hsa-miR-1974	11.5633	20.0523	0.794215	5.40256e-08
B12-N-B12-T	hsa-miR-1975	2.295	4.1398	0.851067	0.00964333
B12-N-B12-T	hsa-miR-1978	0.3531	1.0996	1.63883	0.0319428	*
B12-N-B12-T	hsa-miR-1979	17.6539	14.6834	-0.265801	0.0571545
B12-N-B12-T	hsa-miR-199a-3p	1843.77	247.16	-2.89914	0	**
B12-N-B12-T	hsa-miR-199a-5p	119.428	13.0016	-3.19939	5.72393e-296	**
B12-N-B12-T	hsa-miR-199b-3p	1839.98	246.384	-2.90071	0	**
B12-N-B12-T	hsa-miR-199b-5p	30.1881	4.3339	-2.80024	1.53625e-66	**
B12-N-B12-T	hsa-miR-19a	2.4715	16.818	2.76655	2.65299e-34	**
B12-N-B12-T	hsa-miR-19b	7.3264	50.9069	2.79668	7.63186e-102	**
B12-N-B12-T	hsa-miR-200a	14.6527	763.474	5.70334	0	**
B12-N-B12-T	hsa-miR-200a*	0.5296	35.7707	6.07773	2.61176e-121	**
B12-N-B12-T	hsa-miR-200b	28.4227	2102.97	6.20924	0	**
B12-N-B12-T	hsa-miR-200b*	1.0592	166.693	7.29807	0	**
B12-N-B12-T	hsa-miR-200c	212.376	15328.7	6.17347	0	**
B12-N-B12-T	hsa-miR-200c*	0.01	1.8759	7.55144	1.37562e-07	**
B12-N-B12-T	hsa-miR-203	25.3333	154.403	2.60759	2.00324e-283	**
B12-N-B12-T	hsa-miR-205	12.2694	325.17	4.72806	0	**
B12-N-B12-T	hsa-miR-205*	0.01	1.2937	7.01536	1.93757e-05	**
B12-N-B12-T	hsa-miR-206	0.7062	3.3636	2.25186	1.6623e-06	**
B12-N-B12-T	hsa-miR-20a	155.796	483.971	1.63527	0	**
B12-N-B12-T	hsa-miR-20a*	0.2648	1.2937	2.28853	0.00358729	**
B12-N-B12-T	hsa-miR-20b	6.2671	4.7867	-0.388767	0.103342
B12-N-B12-T	hsa-miR-21	27736.7	66653.5	1.26488	0	**
B12-N-B12-T	hsa-miR-21*	5.7375	23.4159	2.02899	2.30478e-33	**
B12-N-B12-T	hsa-miR-210	0.8827	9.1852	3.37932	4.18278e-23	**
B12-N-B12-T	hsa-miR-2110	0.3531	5.3688	3.92645	1.40257e-15	**
B12-N-B12-T	hsa-miR-214	10.2393	0.9056	-3.4991	4.53563e-29	**
B12-N-B12-T	hsa-miR-214*	1.5888	0.4528	-1.81099	0.00293182	**
B12-N-B12-T	hsa-miR-215	25.1568	3756.63	7.22235	0	**
B12-N-B12-T	hsa-miR-216a	3.4425	0.0647	-5.73355	5.39985e-14	**
B12-N-B12-T	hsa-miR-217	5.914	0.0647	-6.51422	3.09086e-24	**
B12-N-B12-T	hsa-miR-218	4.59	19.7288	2.10374	1.33189e-29	**
B12-N-B12-T	hsa-miR-22	115.545	64.6848	-0.836951	6.63445e-44
B12-N-B12-T	hsa-miR-22*	7.5029	3.7517	-0.999904	3.80374e-05
B12-N-B12-T	hsa-miR-221	197.37	60.0921	-1.71566	7.57495e-228	**
B12-N-B12-T	hsa-miR-221*	47.6655	32.9245	-0.533784	2.15092e-09
B12-N-B12-T	hsa-miR-222	85.8861	29.6903	-1.53243	3.03479e-85	**
B12-N-B12-T	hsa-miR-222*	0.4413	1.3584	1.62208	0.0168068	*
B12-N-B12-T	hsa-miR-223	1.324	3.1049	1.22964	0.00258661	**
B12-N-B12-T	hsa-miR-224	5.0314	7.3741	0.551507	0.0174951
B12-N-B12-T	hsa-miR-23a	136.376	97.4799	-0.484415	2.02824e-20
B12-N-B12-T	hsa-miR-23b	248.214	103.431	-1.26291	1.40285e-180	**
B12-N-B12-T	hsa-miR-24	441.965	1711.04	1.95287	0	**
B12-N-B12-T	hsa-miR-24-1*	3.4425	1.035	-1.73383	1.95527e-05	**
B12-N-B12-T	hsa-miR-24-2*	6.7085	7.8269	0.222451	0.297822
B12-N-B12-T	hsa-miR-25	60.9942	296.968	2.28356	0	**
B12-N-B12-T	hsa-miR-25*	0.1765	3.493	4.30673	4.42979e-11	**
B12-N-B12-T	hsa-miR-26a	819.934	279.632	-1.55198	0	**
B12-N-B12-T	hsa-miR-26b	220.585	215.4	-0.0343164	0.367663
B12-N-B12-T	hsa-miR-26b*	1.4123	0.5175	-1.44842	0.0169267	*
B12-N-B12-T	hsa-miR-27a	221.909	231.313	0.0598743	0.111026
B12-N-B12-T	hsa-miR-27a*	39.7212	99.8733	1.33019	2.15698e-76	**
B12-N-B12-T	hsa-miR-27b	1097.98	746.074	-0.557465	4.38632e-196
B12-N-B12-T	hsa-miR-27b*	59.2288	31.2427	-0.92278	2.88589e-27
B12-N-B12-T	hsa-miR-28-3p	875.368	437.851	-0.999449	0
B12-N-B12-T	hsa-miR-28-5p	250.773	121.737	-1.04262	3.27649e-134	**
B12-N-B12-T	hsa-miR-296-3p	0.0883	2.0699	4.551	3.95415e-07	**
B12-N-B12-T	hsa-miR-29a	639.6	237.911	-1.42675	0	**
B12-N-B12-T	hsa-miR-29a*	2.1185	4.9807	1.23331	0.000116613	**
B12-N-B12-T	hsa-miR-29b	80.7665	67.6603	-0.255447	9.42225e-05
B12-N-B12-T	hsa-miR-29b-2*	6.0023	6.3391	0.0787626	0.742098
B12-N-B12-T	hsa-miR-29c	94.36	65.2669	-0.531824	4.78232e-17
B12-N-B12-T	hsa-miR-29c*	4.5017	13.4544	1.57954	1.59548e-14	**
B12-N-B12-T	hsa-miR-301a	3.0012	4.2692	0.508426	0.0957036
B12-N-B12-T	hsa-miR-301b	0.0883	1.4231	4.01048	6.92187e-05	**
B12-N-B12-T	hsa-miR-30a	1563.16	709.915	-1.13875	0	**
B12-N-B12-T	hsa-miR-30a*	238.504	33.8301	-2.81763	0	**
B12-N-B12-T	hsa-miR-30b	43.4285	159.642	1.87813	5.18356e-197	**
B12-N-B12-T	hsa-miR-30c	88.2694	182.282	1.04618	4.01444e-95	**
B12-N-B12-T	hsa-miR-30c-2*	19.2427	3.5577	-2.43529	7.06243e-37	**
B12-N-B12-T	hsa-miR-30d	1264.37	6220.6	2.29863	0	**
B12-N-B12-T	hsa-miR-30d*	2.5598	2.3287	-0.136506	0.688584
B12-N-B12-T	hsa-miR-30e	870.072	1792.41	1.0427	0	**
B12-N-B12-T	hsa-miR-30e*	291.819	210.031	-0.474467	2.68581e-40
B12-N-B12-T	hsa-miR-31	1.4123	19.7935	3.80891	5.2323e-53	**
B12-N-B12-T	hsa-miR-32	8.1208	46.8964	2.52978	1.70702e-84	**
B12-N-B12-T	hsa-miR-320a	95.684	46.5083	-1.04079	3.17537e-52	**
B12-N-B12-T	hsa-miR-320b	6.7085	3.1049	-1.11144	2.14862e-05	**
B12-N-B12-T	hsa-miR-320c	4.2369	2.0052	-1.07926	0.000979842	**
B12-N-B12-T	hsa-miR-320d	3.0012	0.9056	-1.72859	7.01709e-05	**
B12-N-B12-T	hsa-miR-324-3p	0.7062	1.8759	1.40943	0.0102519	*
B12-N-B12-T	hsa-miR-324-5p	2.4715	1.5524	-0.670887	0.0921745
B12-N-B12-T	hsa-miR-328	5.2962	0.8409	-2.65495	3.08253e-12	**
B12-N-B12-T	hsa-miR-330-3p	5.2079	4.7867	-0.12167	0.618333
B12-N-B12-T	hsa-miR-330-5p	1.1475	1.5524	0.436006	0.400385
B12-N-B12-T	hsa-miR-331-3p	1.0592	1.6818	0.667031	0.192857
B12-N-B12-T	hsa-miR-331-5p	1.7654	1.7465	-0.0155285	0.94732
B12-N-B12-T	hsa-miR-335	2.0302	24.7096	3.60538	4.05137e-63	**
B12-N-B12-T	hsa-miR-335*	0.4413	10.0908	4.51514	8.10288e-31	**
B12-N-B12-T	hsa-miR-338-3p	5.2079	0.4528	-3.52376	1.51757e-15	**
B12-N-B12-T	hsa-miR-338-5p	6.6202	1.035	-2.67724	4.41323e-15	**
B12-N-B12-T	hsa-miR-339-3p	2.3833	28.9141	3.60074	1.55874e-73	**
B12-N-B12-T	hsa-miR-339-5p	5.0314	3.1049	-0.696413	0.0132997
B12-N-B12-T	hsa-miR-33a	4.9431	7.6975	0.638974	0.0055836
B12-N-B12-T	hsa-miR-340	22.1556	29.4962	0.412858	0.000237695
B12-N-B12-T	hsa-miR-340*	1.9419	0.7762	-1.32297	0.00881223	**
B12-N-B12-T	hsa-miR-342-3p	20.9198	21.9281	0.0679118	0.584078
B12-N-B12-T	hsa-miR-342-5p	4.7665	8.9912	0.915583	4.30013e-05
B12-N-B12-T	hsa-miR-345	1.9419	9.638	2.31126	7.625e-17	**
B12-N-B12-T	hsa-miR-34a	2.295	10.6083	2.20863	1.65732e-17	**
B12-N-B12-T	hsa-miR-34c-5p	55.6097	37.7112	-0.560343	1.40865e-11
B12-N-B12-T	hsa-miR-361-3p	5.6492	5.3041	-0.0909386	0.694313
B12-N-B12-T	hsa-miR-361-5p	5.8258	8.215	0.495804	0.0226766
B12-N-B12-T	hsa-miR-362-5p	1.2358	1.8112	0.551501	0.254057
B12-N-B12-T	hsa-miR-363	15.8885	7.3094	-1.12016	4.64462e-11	**
B12-N-B12-T	hsa-miR-365	1.6771	0.7115	-1.23703	0.0209081	*
B12-N-B12-T	hsa-miR-369-3p	0.5296	6.0157	3.50576	5.37844e-16	**
B12-N-B12-T	hsa-miR-370	1.0592	2.5874	1.28853	0.00449569	**
B12-N-B12-T	hsa-miR-374a	15.0058	12.4842	-0.265417	0.0796818
B12-N-B12-T	hsa-miR-374a*	271.252	177.042	-0.61554	2.63203e-59
B12-N-B12-T	hsa-miR-374b	85.7979	31.1134	-1.46341	1.44085e-79	**
B12-N-B12-T	hsa-miR-374b*	1.4123	0.3881	-1.86355	0.00428879	**
B12-N-B12-T	hsa-miR-375	0.0883	2.8461	5.01043	7.22646e-10	**
B12-N-B12-T	hsa-miR-376a*	0.971	4.0105	2.04624	7.61512e-07	**
B12-N-B12-T	hsa-miR-376c	1.6771	1.4877	-0.172885	0.680343
B12-N-B12-T	hsa-miR-378	16948.8	34648.4	1.03161	0	**
B12-N-B12-T	hsa-miR-378*	4.6783	4.3339	-0.110319	0.665622
B12-N-B12-T	hsa-miR-379	33.8072	92.4992	1.45211	1.37536e-80	**
B12-N-B12-T	hsa-miR-381	21.8025	21.1519	-0.0437063	0.713303
B12-N-B12-T	hsa-miR-382	5.2079	7.5681	0.539229	0.0183129
B12-N-B12-T	hsa-miR-409-3p	2.3833	5.3688	1.17164	0.000120055	**
B12-N-B12-T	hsa-miR-411	15.5354	7.6328	-1.02528	1.43355e-09	**
B12-N-B12-T	hsa-miR-421	1.8537	1.7465	-0.0859411	0.816812
B12-N-B12-T	hsa-miR-422a	1.9419	0.01	-7.60132	5.06483e-09	**
B12-N-B12-T	hsa-miR-423-3p	75.6469	112.616	0.574062	2.49384e-22
B12-N-B12-T	hsa-miR-423-5p	28.6876	301.884	3.39549	0	**
B12-N-B12-T	hsa-miR-424	57.5517	27.5557	-1.06251	3.6906e-33	**
B12-N-B12-T	hsa-miR-425	13.5935	95.41	2.81122	2.27328e-190	**
B12-N-B12-T	hsa-miR-425*	10.5923	5.6276	-0.912424	5.84731e-06
B12-N-B12-T	hsa-miR-429	5.7375	493.739	6.42718	0	**
B12-N-B12-T	hsa-miR-432	3.1777	3.493	0.136484	0.677277
B12-N-B12-T	hsa-miR-450a	1.2358	0.8409	-0.555439	0.309198
B12-N-B12-T	hsa-miR-450b-5p	3.0012	2.5227	-0.250571	0.44936
B12-N-B12-T	hsa-miR-451	293.496	323.23	0.13922	1.54324e-05
B12-N-B12-T	hsa-miR-452	44.4878	37.0644	-0.263376	0.00282422
B12-N-B12-T	hsa-miR-452*	1.2358	0.1941	-2.67057	0.000892632	**
B12-N-B12-T	hsa-miR-454	9.8862	5.6923	-0.796404	9.74303e-05
B12-N-B12-T	hsa-miR-455-3p	0.7944	5.4335	2.77394	5.44118e-12	**
B12-N-B12-T	hsa-miR-455-5p	7.7677	16.6887	1.10331	7.33082e-11	**
B12-N-B12-T	hsa-miR-483-5p	0.5296	3.4283	2.69452	8.57443e-08	**
B12-N-B12-T	hsa-miR-484	5.2962	6.7919	0.358858	0.125825
B12-N-B12-T	hsa-miR-486-5p	39.8095	19.5348	-1.02707	2.97324e-22	**
B12-N-B12-T	hsa-miR-490-3p	27.2752	0.4528	-5.91257	3.52851e-104	**
B12-N-B12-T	hsa-miR-490-5p	10.8571	0.01	-10.0844	9.013e-47	**
B12-N-B12-T	hsa-miR-493	0.2648	1.5524	2.55153	0.000625231	**
B12-N-B12-T	hsa-miR-493*	1.5006	3.7517	1.32201	0.000441004	**
B12-N-B12-T	hsa-miR-494	0.5296	3.2989	2.63901	2.09434e-07	**
B12-N-B12-T	hsa-miR-497	25.4216	3.1049	-3.03344	3.85109e-61	**
B12-N-B12-T	hsa-miR-497*	1.4123	0.3881	-1.86355	0.00428879	**
B12-N-B12-T	hsa-miR-500*	4.7665	6.7919	0.510885	0.0335677
B12-N-B12-T	hsa-miR-501-3p	0.7062	2.0699	1.55141	0.00370348	**
B12-N-B12-T	hsa-miR-502-3p	2.4715	1.4231	-0.79635	0.0507747
B12-N-B12-T	hsa-miR-503	1.4123	1.5524	0.136454	0.797137
B12-N-B12-T	hsa-miR-504	1.0592	0.3234	-1.71158	0.020046	*
B12-N-B12-T	hsa-miR-505	0.7062	7.6975	3.44624	7.18765e-20	**
B12-N-B12-T	hsa-miR-505*	0.0883	1.6818	4.25145	8.88823e-06	**
B12-N-B12-T	hsa-miR-532-3p	3.8839	0.7115	-2.44857	1.28866e-08	**
B12-N-B12-T	hsa-miR-532-5p	54.1974	44.3737	-0.288519	0.000325281
B12-N-B12-T	hsa-miR-542-3p	20.3902	26.262	0.365101	0.00199153
B12-N-B12-T	hsa-miR-542-5p	2.8246	0.6468	-2.12665	9.20099e-06	**
B12-N-B12-T	hsa-miR-548d-5p	0.8827	3.8811	2.13647	5.86608e-07	**
B12-N-B12-T	hsa-miR-548e	0.6179	4.916	2.99204	1.029e-11	**
B12-N-B12-T	hsa-miR-548f	0.3531	3.493	3.30632	2.3774e-09	**
B12-N-B12-T	hsa-miR-548o	0.01	1.3584	7.08576	1.11817e-05	**
B12-N-B12-T	hsa-miR-574-3p	19.1545	6.4038	-1.58068	3.36302e-21	**
B12-N-B12-T	hsa-miR-574-5p	3.3542	3.9458	0.234349	0.444386
B12-N-B12-T	hsa-miR-576-3p	0.971	4.5926	2.24177	2.01711e-08	**
B12-N-B12-T	hsa-miR-582-3p	37.2497	60.2862	0.694599	3.96176e-17
B12-N-B12-T	hsa-miR-582-5p	1.2358	1.6171	0.387964	0.441771
B12-N-B12-T	hsa-miR-584	0.0883	1.3584	3.94335	0.000115214	**
B12-N-B12-T	hsa-miR-589	0.8827	2.1346	1.27397	0.0109071	*
B12-N-B12-T	hsa-miR-590-3p	2.1185	3.7517	0.824501	0.0166447
B12-N-B12-T	hsa-miR-590-5p	1.8537	5.7569	1.63488	3.08893e-07	**
B12-N-B12-T	hsa-miR-598	59.0522	71.2826	0.271559	0.000112867
B12-N-B12-T	hsa-miR-625*	0.8827	3.3636	1.93001	1.37246e-05	**
B12-N-B12-T	hsa-miR-627	1.324	21.346	4.01099	3.40019e-59	**
B12-N-B12-T	hsa-miR-628-5p	10.5923	7.8269	-0.436503	0.0187104
B12-N-B12-T	hsa-miR-629	0.3531	7.5034	4.4094	6.63152e-23	**
B12-N-B12-T	hsa-miR-651	0.0883	2.458	4.79893	1.70847e-08	**
B12-N-B12-T	hsa-miR-652	4.5017	21.6694	2.26712	2.53454e-35	**
B12-N-B12-T	hsa-miR-654-3p	1.0592	1.4231	0.426062	0.433459
B12-N-B12-T	hsa-miR-660	5.2962	2.9755	-0.831825	0.00304576
B12-N-B12-T	hsa-miR-664	5.7375	1.8112	-1.66348	8.30071e-08	**
B12-N-B12-T	hsa-miR-664*	9.4448	6.7919	-0.475705	0.0162235
B12-N-B12-T	hsa-miR-671-5p	2.8246	17.3355	2.61761	2.21157e-33	**
B12-N-B12-T	hsa-miR-675*	1.1475	0.0647	-4.14858	0.000106281	**
B12-N-B12-T	hsa-miR-7	2.2067	25.2917	3.5187	2.51131e-63	**
B12-N-B12-T	hsa-miR-708	6.6202	35.6413	2.4286	9.21209e-62	**
B12-N-B12-T	hsa-miR-708*	0.7944	5.0454	2.66703	8.00744e-11	**
B12-N-B12-T	hsa-miR-7-1*	0.5296	1.1643	1.13649	0.093244
B12-N-B12-T	hsa-miR-720	8.4739	15.8478	0.903185	7.21094e-08
B12-N-B12-T	hsa-miR-744	8.3856	128.141	3.93367	0	**
B12-N-B12-T	hsa-miR-766	1.324	0.3234	-2.03351	0.00342225	**
B12-N-B12-T	hsa-miR-769-5p	4.0604	41.2042	3.3431	6.75258e-98	**
B12-N-B12-T	hsa-miR-874	1.5888	2.458	0.629547	0.129804
B12-N-B12-T	hsa-miR-877	0.971	13.9719	3.84691	4.37692e-38	**
B12-N-B12-T	hsa-miR-886-5p	35.8374	21.4107	-0.743134	2.94585e-12
B12-N-B12-T	hsa-miR-887	3.0012	0.9703	-1.62904	0.000138661	**
B12-N-B12-T	hsa-miR-889	0.6179	2.264	1.87343	0.000524893	**
B12-N-B12-T	hsa-miR-9	33.8072	17.2061	-0.97441	1.16936e-17
B12-N-B12-T	hsa-miR-92a	153.324	401.757	1.38974	5.03946958758071e-322	**
B12-N-B12-T	hsa-miR-92a-1*	0.0883	1.229	3.79893	0.000317549	**
B12-N-B12-T	hsa-miR-92b	17.1243	10.3496	-0.72647	2.22679e-06
B12-N-B12-T	hsa-miR-92b*	1.4123	1.2937	-0.126543	0.771001
B12-N-B12-T	hsa-miR-93	417.073	2557.76	2.61651	0	**
B12-N-B12-T	hsa-miR-93*	0.971	4.3339	2.15812	1.03262e-07	**
B12-N-B12-T	hsa-miR-941	1.7654	3.7517	1.08755	0.00257167	**
B12-N-B12-T	hsa-miR-944	0.6179	62.8089	6.66745	7.02498e-218	**
B12-N-B12-T	hsa-miR-95	4.2369	2.3287	-0.863484	0.00619903
B12-N-B12-T	hsa-miR-96	0.01	51.0363	12.3173	4.87157e-189	**
B12-N-B12-T	hsa-miR-98	34.4251	51.2303	0.573536	5.95489e-11
B12-N-B12-T	hsa-miR-99a	242.211	3.0402	-6.31596	0	**
B12-N-B12-T	hsa-miR-99a*	3.266	0.01	-8.35138	1.25364e-14	**
B12-N-B12-T	hsa-miR-99b	2716.93	1686.59	-0.687869	0
B12-N-B12-T	hsa-miR-99b*	5.561	6.986	0.329122	0.15244
B13-N-B13-T	hsa-let-7a	26919	31999.6	0.24943	0
B13-N-B13-T	hsa-let-7a*	3.1346	2.0792	-0.592253	0.0684109
B13-N-B13-T	hsa-let-7b	13250.4	17459.7	0.397989	0
B13-N-B13-T	hsa-let-7b*	2.862	1.223	-1.2266	0.001261	**
B13-N-B13-T	hsa-let-7c	4322.32	317.565	-3.76668	0	**
B13-N-B13-T	hsa-let-7d	547.871	465.003	-0.236595	1.13291e-24
B13-N-B13-T	hsa-let-7d*	10.6985	8.2556	-0.373964	0.0269442
B13-N-B13-T	hsa-let-7e	668.689	1495.05	1.16079	0	**
B13-N-B13-T	hsa-let-7e*	2.1124	1.2842	-0.718013	0.0766561
B13-N-B13-T	hsa-let-7f	13441.8	19435.4	0.531963	0
B13-N-B13-T	hsa-let-7g	2800.14	4225.45	0.593607	0
B13-N-B13-T	hsa-let-7i	542.351	223.635	-1.27808	0	**
B13-N-B13-T	hsa-let-7i*	2.1806	0.2446	-3.15623	2.11129e-07	**
B13-N-B13-T	hsa-miR-1	1337.99	124.996	-3.42012	0	**
B13-N-B13-T	hsa-miR-100	2458.13	200.03	-3.61927	0	**
B13-N-B13-T	hsa-miR-101	5620.45	2373.63	-1.24359	0	**
B13-N-B13-T	hsa-miR-101*	7.0869	0.8561	-3.0493	1.23007e-20	**
B13-N-B13-T	hsa-miR-103	2241.43	3778.61	0.753434	0
B13-N-B13-T	hsa-miR-106a	6.8143	18.4069	1.43361	3.76605e-20	**
B13-N-B13-T	hsa-miR-106b	164.566	610.057	1.89028	0	**
B13-N-B13-T	hsa-miR-106b*	36.1159	39.9325	0.144929	0.0858039
B13-N-B13-T	hsa-miR-107	19.2845	23.2379	0.269038	0.0173481
B13-N-B13-T	hsa-miR-10a	2762.18	8556.51	1.63121	0	**
B13-N-B13-T	hsa-miR-10a*	2.385	8.1333	1.76985	1.2843e-12	**
B13-N-B13-T	hsa-miR-10b	7133.16	2996.1	-1.25145	0	**
B13-N-B13-T	hsa-miR-10b*	1.9762	1.223	-0.692305	0.0973461
B13-N-B13-T	hsa-miR-1185	1.1584	0.3669	-1.65867	0.0109988	*
B13-N-B13-T	hsa-miR-1201	3.0664	2.7519	-0.156118	0.604759
B13-N-B13-T	hsa-miR-122	119.796	36.508	-1.71429	7.31526e-161	**
B13-N-B13-T	hsa-miR-1224-5p	2.862	1.4677	-0.963467	0.00799777
B13-N-B13-T	hsa-miR-124	29.2334	6.5433	-2.15953	8.29003e-55	**
B13-N-B13-T	hsa-miR-1244	0.3407	1.1007	1.69185	0.0140638	*
B13-N-B13-T	hsa-miR-1246	12.2658	11.1909	-0.132315	0.381163
B13-N-B13-T	hsa-miR-1247	7.632	0.1835	-5.37821	1.36947e-32	**
B13-N-B13-T	hsa-miR-1248	2.0443	2.7519	0.428821	0.210186
B13-N-B13-T	hsa-miR-1255a	4.9744	1.2842	-1.95365	2.02386e-09	**
B13-N-B13-T	hsa-miR-1259	0.7496	2.0792	1.47184	0.00191989	**
B13-N-B13-T	hsa-miR-125a-3p	6.4736	8.6225	0.413538	0.0303122
B13-N-B13-T	hsa-miR-125a-5p	496.968	555.448	0.160498	1.3678e-12
B13-N-B13-T	hsa-miR-125b	886.678	39.8102	-4.4772	0	**
B13-N-B13-T	hsa-miR-125b-1*	11.3118	0.9784	-3.53126	1.48265e-36	**
B13-N-B13-T	hsa-miR-125b-2*	36.3884	0.3669	-6.63195	1.58607e-162	**
B13-N-B13-T	hsa-miR-126	2888.32	755.783	-1.93418	0	**
B13-N-B13-T	hsa-miR-126*	352.096	107.261	-1.71484	0	**
B13-N-B13-T	hsa-miR-1262	9.7445	2.8742	-1.76143	4.5733e-15	**
B13-N-B13-T	hsa-miR-1268	0.477	14.1262	4.88824	2.59369e-54	**
B13-N-B13-T	hsa-miR-1269	3.6116	0.01	-8.49649	5.51895e-18	**
B13-N-B13-T	hsa-miR-1270	4.0204	7.5829	0.915411	3.85561e-05
B13-N-B13-T	hsa-miR-127-3p	219.898	23.9106	-3.20111	0	**
B13-N-B13-T	hsa-miR-127-5p	16.0818	2.6907	-2.57938	7.07147e-38	**
B13-N-B13-T	hsa-miR-128	24.3271	20.4249	-0.252235	0.0215483
B13-N-B13-T	hsa-miR-1285	26.2351	17.4284	-0.590058	1.38213e-07
B13-N-B13-T	hsa-miR-1287	0.6133	2.0792	1.76136	0.000420429	**
B13-N-B13-T	hsa-miR-1291	3.2709	2.3849	-0.455759	0.142071
B13-N-B13-T	hsa-miR-1292	0.5451	2.5073	2.20154	6.97848e-06	**
B13-N-B13-T	hsa-miR-129-3p	1.2947	0.01	-7.01647	6.27527e-07	**
B13-N-B13-T	hsa-miR-129-5p	12.1295	1.9569	-2.63188	1.41373e-29	**
B13-N-B13-T	hsa-miR-1296	1.0903	1.4065	0.367384	0.444844
B13-N-B13-T	hsa-miR-1299	1.7717	0.6115	-1.53471	0.00274829	**
B13-N-B13-T	hsa-miR-1301	0.2726	1.1619	2.09163	0.00362765	**
B13-N-B13-T	hsa-miR-1307	1.9762	19.0184	3.2666	1.26775e-54	**
B13-N-B13-T	hsa-miR-1308	1.8399	0.5504	-1.74107	0.000834833	**
B13-N-B13-T	hsa-miR-130a	178.058	31.6158	-2.49363	0	**
B13-N-B13-T	hsa-miR-130b	20.4429	33.2058	0.699835	6.69841e-12
B13-N-B13-T	hsa-miR-132	16.8995	9.4175	-0.843565	7.20111e-09
B13-N-B13-T	hsa-miR-132*	1.7717	0.2446	-2.85664	9.20128e-06	**
B13-N-B13-T	hsa-miR-133a	5.247	0.3669	-3.83803	8.09299e-19	**
B13-N-B13-T	hsa-miR-134	44.293	15.7773	-1.48923	1.0057e-49	**
B13-N-B13-T	hsa-miR-135a	2.7939	7.2771	1.38108	2.09525e-08	**
B13-N-B13-T	hsa-miR-135b	1.8399	13.3312	2.85711	3.48784e-34	**
B13-N-B13-T	hsa-miR-135b*	0.6814	5.0145	2.87953	8.51205e-14	**
B13-N-B13-T	hsa-miR-136	11.8569	1.2842	-3.20679	3.55107e-35	**
B13-N-B13-T	hsa-miR-136*	14.2419	0.9173	-3.9566	6.76844e-50	**
B13-N-B13-T	hsa-miR-137	4.4293	0.9173	-2.27161	4.71577e-10	**
B13-N-B13-T	hsa-miR-138	16.3544	4.6476	-1.81512	3.05364e-25	**
B13-N-B13-T	hsa-miR-139-3p	6.9506	1.9569	-1.82857	1.14594e-11	**
B13-N-B13-T	hsa-miR-139-5p	21.5332	0.9784	-4.45999	4.68918e-81	**
B13-N-B13-T	hsa-miR-140-3p	3846.61	915.513	-2.07094	0	**
B13-N-B13-T	hsa-miR-140-5p	172.607	44.8859	-1.94315	3.24107e-274	**
B13-N-B13-T	hsa-miR-141	413.901	1643.04	1.98901	0	**
B13-N-B13-T	hsa-miR-141*	11.3118	52.5911	2.21699	5.84137e-98	**
B13-N-B13-T	hsa-miR-142-3p	238.637	116.985	-1.0285	9.19765e-146	**
B13-N-B13-T	hsa-miR-142-5p	125.315	21.8926	-2.51705	1.18647e-275	**
B13-N-B13-T	hsa-miR-143	143319	31617.2	-2.18044	0	**
B13-N-B13-T	hsa-miR-143*	84.8382	20.6084	-2.04148	7.24236e-145	**
B13-N-B13-T	hsa-miR-144	2.3169	0.9173	-1.33673	0.00195639	**
B13-N-B13-T	hsa-miR-144*	403.952	95.3367	-2.08308	0	**
B13-N-B13-T	hsa-miR-145	569.404	31.4324	-4.17913	0	**
B13-N-B13-T	hsa-miR-145*	99.966	12.6586	-2.98132	9.27609e-265	**
B13-N-B13-T	hsa-miR-146a	580.716	3386.87	2.54405	0	**
B13-N-B13-T	hsa-miR-146b-3p	2.7939	0.795	-1.81325	2.09739e-05	**
B13-N-B13-T	hsa-miR-146b-5p	710.665	301.91	-1.23505	0	**
B13-N-B13-T	hsa-miR-148a	6286.14	809.903	-2.95635	0	**
B13-N-B13-T	hsa-miR-148a*	31.6866	6.1152	-2.3734	2.07543e-66	**
B13-N-B13-T	hsa-miR-148b	627.871	479.129	-0.390053	1.43576e-69
B13-N-B13-T	hsa-miR-148b*	32.6406	52.958	0.698181	4.97892e-18
B13-N-B13-T	hsa-miR-149	103.714	185.842	0.84147	5.35058e-81
B13-N-B13-T	hsa-miR-149*	0.1363	2.5073	4.20128	9.25301e-10	**
B13-N-B13-T	hsa-miR-150	71.0051	13.8816	-2.35475	3.22201e-145	**
B13-N-B13-T	hsa-miR-150*	1.3629	0.6727	-1.01864	0.056885
B13-N-B13-T	hsa-miR-151-3p	1275.37	2396.01	0.909724	0
B13-N-B13-T	hsa-miR-151-5p	356.048	273.718	-0.379379	2.79355e-38
B13-N-B13-T	hsa-miR-152	447.223	78.5809	-2.50875	0	**
B13-N-B13-T	hsa-miR-154	1.6354	0.0612	-4.73997	2.10539e-07	**
B13-N-B13-T	hsa-miR-155	53.7649	37.5476	-0.517944	2.04929e-11
B13-N-B13-T	hsa-miR-15a	80.477	218.253	1.43935	4.14944e-222	**
B13-N-B13-T	hsa-miR-15b	51.4481	41.7671	-0.300751	7.77565e-05
B13-N-B13-T	hsa-miR-16	521.976	624.794	0.259397	7.42741e-33
B13-N-B13-T	hsa-miR-16-1*	0.5451	1.59	1.54443	0.00519373	**
B13-N-B13-T	hsa-miR-16-2*	4.293	2.3238	-0.8855	0.00243273
B13-N-B13-T	hsa-miR-17	123.135	332.669	1.43385	0	**
B13-N-B13-T	hsa-miR-17*	21.0562	32.8389	0.641161	2.64209e-10
B13-N-B13-T	hsa-miR-181a	209.404	460.478	1.13684	0	**
B13-N-B13-T	hsa-miR-181a*	12.1295	4.7699	-1.34649	7.10301e-13	**
B13-N-B13-T	hsa-miR-181a-2*	44.4975	80.8435	0.861407	1.24687e-37
B13-N-B13-T	hsa-miR-181b	28.2113	101.513	1.84732	2.99561e-148	**
B13-N-B13-T	hsa-miR-181c	14.3782	25.0725	0.802223	1.91153e-11
B13-N-B13-T	hsa-miR-181c*	2.385	12.9032	2.43567	4.66147e-28	**
B13-N-B13-T	hsa-miR-181d	11.6525	45.8032	1.97481	4.74452e-74	**
B13-N-B13-T	hsa-miR-182	624.464	10860	4.12026	0	**
B13-N-B13-T	hsa-miR-1826	217.922	337.133	0.629509	1.91019e-88
B13-N-B13-T	hsa-miR-183	498.535	6037.34	3.59814	0	**
B13-N-B13-T	hsa-miR-183*	0.1363	9.0506	6.05316	1.84124e-38	**
B13-N-B13-T	hsa-miR-184	24.9404	74.9117	1.58671	3.83396e-89	**
B13-N-B13-T	hsa-miR-185	9.6763	40.911	2.07996	8.05005e-71	**
B13-N-B13-T	hsa-miR-185*	1.3629	0.5504	-1.30813	0.0202418	*
B13-N-B13-T	hsa-miR-186	551.005	411.862	-0.419906	4.99794e-70
B13-N-B13-T	hsa-miR-186*	1.4991	1.8957	0.338634	0.407997
B13-N-B13-T	hsa-miR-187	4.2249	25.7452	2.60731	1.05286e-58	**
B13-N-B13-T	hsa-miR-18a	7.0187	18.7126	1.41473	4.34612e-20	**
B13-N-B13-T	hsa-miR-190	4.293	4.403	0.0365007	0.888809
B13-N-B13-T	hsa-miR-191	1317.75	2603.99	0.982647	0
B13-N-B13-T	hsa-miR-191*	0.2044	1.7734	3.11705	5.8218e-06	**
B13-N-B13-T	hsa-miR-192	232.641	352.299	0.598698	1.35009e-84
B13-N-B13-T	hsa-miR-193a-3p	2.9302	0.1835	-3.99715	2.48426e-11	**
B13-N-B13-T	hsa-miR-193a-5p	2.862	2.8742	0.00613678	0.990256
B13-N-B13-T	hsa-miR-193b	40.1363	22.9322	-0.807533	8.47291e-18
B13-N-B13-T	hsa-miR-193b*	7.9727	12.6586	0.666978	5.00867e-05
B13-N-B13-T	hsa-miR-194	8.9268	40.7275	2.18979	3.99546e-75	**
B13-N-B13-T	hsa-miR-195	184.532	25.9286	-2.83125	0	**
B13-N-B13-T	hsa-miR-196a	21.1925	30.5762	0.528855	2.91507e-07
B13-N-B13-T	hsa-miR-196b	508.212	157.59	-1.68925	0	**
B13-N-B13-T	hsa-miR-197	16.8314	12.7197	-0.404091	0.00285522
B13-N-B13-T	hsa-miR-1974	40.6815	40.8498	0.00595615	0.943178
B13-N-B13-T	hsa-miR-1975	9.8808	8.0721	-0.291684	0.0924566
B13-N-B13-T	hsa-miR-1977	0.2726	1.8957	2.79787	8.50622e-06	**
B13-N-B13-T	hsa-miR-1979	28.2794	18.3457	-0.62431	8.77744e-09
B13-N-B13-T	hsa-miR-199a-3p	3186.99	230.912	-3.78678	0	**
B13-N-B13-T	hsa-miR-199a-5p	247.428	16.5112	-3.90549	0	**
B13-N-B13-T	hsa-miR-199b-3p	3180.24	230.484	-3.7864	0	**
B13-N-B13-T	hsa-miR-199b-5p	101.67	6.7879	-3.90478	0	**
B13-N-B13-T	hsa-miR-19a	2.862	14.9212	2.38227	1.98616e-31	**
B13-N-B13-T	hsa-miR-19b	14.2419	53.0192	1.89637	4.67272e-81	**
B13-N-B13-T	hsa-miR-200a	267.053	845.127	1.66204	0	**
B13-N-B13-T	hsa-miR-200a*	13.9012	34.918	1.32876	5.32076e-33	**
B13-N-B13-T	hsa-miR-200b	761.363	2243.32	1.55898	0	**
B13-N-B13-T	hsa-miR-200b*	52.6065	194.77	1.88846	4.12565e-291	**
B13-N-B13-T	hsa-miR-200c	6819.02	23140.5	1.76279	0	**
B13-N-B13-T	hsa-miR-200c*	0.8177	1.59	0.959383	0.0540892
B13-N-B13-T	hsa-miR-203	829.711	136.92	-2.59927	0	**
B13-N-B13-T	hsa-miR-204	1.3629	0.3058	-2.15602	0.0009841	**
B13-N-B13-T	hsa-miR-205	511.278	947.251	0.889639	0
B13-N-B13-T	hsa-miR-205*	1.0903	1.8957	0.798006	0.0708902
B13-N-B13-T	hsa-miR-206	4.7019	0.7338	-2.67979	1.54756e-12	**
B13-N-B13-T	hsa-miR-20a	181.942	525.299	1.52966	0	**
B13-N-B13-T	hsa-miR-20a*	1.0903	1.1619	0.0917608	0.863055
B13-N-B13-T	hsa-miR-20b	8.5179	4.2807	-0.992651	2.5046e-06
B13-N-B13-T	hsa-miR-21	18327.6	64703.1	1.81981	0	**
B13-N-B13-T	hsa-miR-21*	23.6457	16.7558	-0.496917	1.87611e-05
B13-N-B13-T	hsa-miR-210	4.8382	51.6127	3.41518	2.31906e-151	**
B13-N-B13-T	hsa-miR-2110	3.0664	9.4786	1.62813	4.8818e-13	**
B13-N-B13-T	hsa-miR-212	1.0903	0.3058	-1.83406	0.00827731	**
B13-N-B13-T	hsa-miR-214	17.7172	1.3454	-3.71904	7.42555e-59	**
B13-N-B13-T	hsa-miR-214*	2.385	0.4281	-2.47797	1.714e-06	**
B13-N-B13-T	hsa-miR-215	7.3595	29.4143	1.99884	6.67942e-49	**
B13-N-B13-T	hsa-miR-216a	0.5451	2.5684	2.23628	4.33855e-06	**
B13-N-B13-T	hsa-miR-217	1.431	4.0361	1.49594	1.02382e-05	**
B13-N-B13-T	hsa-miR-218	6.6099	12.9643	0.971844	1.44323e-08
B13-N-B13-T	hsa-miR-218-1*	1.2947	0.01	-7.01647	6.27527e-07	**
B13-N-B13-T	hsa-miR-219-2-3p	1.0903	0.5504	-0.986173	0.0981656
B13-N-B13-T	hsa-miR-22	153.526	105.427	-0.542246	3.49009e-32
B13-N-B13-T	hsa-miR-22*	12.2658	5.6872	-1.10885	6.01369e-10	**
B13-N-B13-T	hsa-miR-221	247.36	68.4296	-1.85392	0	**
B13-N-B13-T	hsa-miR-221*	113.526	41.2779	-1.45959	5.82518e-121	**
B13-N-B13-T	hsa-miR-222	111.823	30.3316	-1.88232	6.4014e-171	**
B13-N-B13-T	hsa-miR-222*	2.1124	0.9173	-1.20342	0.00647319	**
B13-N-B13-T	hsa-miR-223	12.6746	2.5073	-2.33773	4.68552e-27	**
B13-N-B13-T	hsa-miR-223*	1.7717	0.1835	-3.27128	2.17659e-06	**
B13-N-B13-T	hsa-miR-224	28.2113	11.1909	-1.33395	1.46628e-27	**
B13-N-B13-T	hsa-miR-23a	307.257	150.924	-1.02562	3.0572e-186	**
B13-N-B13-T	hsa-miR-23a*	1.431	0.4892	-1.54853	0.00692	**
B13-N-B13-T	hsa-miR-23b	220.102	108.79	-1.01663	4.47257e-132	**
B13-N-B13-T	hsa-miR-23b*	1.5673	0.795	-0.979255	0.0476947
B13-N-B13-T	hsa-miR-24	1090.49	2139.17	0.972071	0
B13-N-B13-T	hsa-miR-24-1*	2.1124	1.5288	-0.466483	0.228445
B13-N-B13-T	hsa-miR-24-2*	21.2607	10.8851	-0.965834	3.38042e-13
B13-N-B13-T	hsa-miR-25	138.603	171.043	0.303403	4.21448e-13
B13-N-B13-T	hsa-miR-25*	0.8859	3.2411	1.87127	3.85032e-06	**
B13-N-B13-T	hsa-miR-26a	1298.06	781.589	-0.731873	0
B13-N-B13-T	hsa-miR-26b	388.075	396.879	0.0323641	0.216796
B13-N-B13-T	hsa-miR-26b*	2.1124	1.6511	-0.355456	0.348481
B13-N-B13-T	hsa-miR-27a	376.763	533.494	0.501813	6.13087e-93
B13-N-B13-T	hsa-miR-27a*	488.041	170.065	-1.52092	0	**
B13-N-B13-T	hsa-miR-27b	936.832	1114.75	0.250855	8.06198e-54
B13-N-B13-T	hsa-miR-27b*	37.2743	28.069	-0.409204	7.06703e-06
B13-N-B13-T	hsa-miR-28-3p	573.97	528.418	-0.119294	6.70242e-08
B13-N-B13-T	hsa-miR-28-5p	183.714	179.605	-0.0326357	0.395965
B13-N-B13-T	hsa-miR-296-5p	1.6354	0.1223	-3.74115	1.55127e-06	**
B13-N-B13-T	hsa-miR-299-3p	3.339	0.1223	-4.77092	4.20758e-14	**
B13-N-B13-T	hsa-miR-29a	1585.08	344.166	-2.20338	0	**
B13-N-B13-T	hsa-miR-29a*	4.4293	3.9749	-0.15616	0.53495
B13-N-B13-T	hsa-miR-29b	104.055	82.7393	-0.330696	7.89691e-10
B13-N-B13-T	hsa-miR-29b-1*	0.4089	2.0792	2.34621	2.25219e-05	**
B13-N-B13-T	hsa-miR-29b-2*	7.7683	11.4355	0.557849	0.00101978
B13-N-B13-T	hsa-miR-29c	207.496	125.24	-0.728385	2.13525e-71
B13-N-B13-T	hsa-miR-29c*	12.7428	19.6911	0.627861	1.59496e-06
B13-N-B13-T	hsa-miR-301a	2.5894	2.9965	0.210661	0.50609
B13-N-B13-T	hsa-miR-301b	0.2726	1.223	2.16557	0.00225259	**
B13-N-B13-T	hsa-miR-30a	5708.9	1106.31	-2.36746	0	**
B13-N-B13-T	hsa-miR-30a*	762.317	73.1383	-3.38169	0	**
B13-N-B13-T	hsa-miR-30b	123.816	126.524	0.0312167	0.501646
B13-N-B13-T	hsa-miR-30c	223.441	242.653	0.118998	0.000468925
B13-N-B13-T	hsa-miR-30c-2*	49.8126	7.2771	-2.77508	2.49522e-123	**
B13-N-B13-T	hsa-miR-30d	2674.07	7433.2	1.47494	0	**
B13-N-B13-T	hsa-miR-30d*	2.6576	2.8742	0.113036	0.724919
B13-N-B13-T	hsa-miR-30e	1030.73	3076.52	1.57763	0	**
B13-N-B13-T	hsa-miR-30e*	490.017	513.497	0.0675232	0.00356899
B13-N-B13-T	hsa-miR-31	245.929	326.187	0.40746	8.73041e-40
B13-N-B13-T	hsa-miR-31*	1.4991	1.8957	0.338634	0.407997
B13-N-B13-T	hsa-miR-32	11.448	37.6699	1.71832	5.72817e-51	**
B13-N-B13-T	hsa-miR-320a	231.346	76.6852	-1.59303	5.35836e-278	**
B13-N-B13-T	hsa-miR-320b	20.9881	4.0972	-2.35686	3.4378e-44	**
B13-N-B13-T	hsa-miR-320c	13.0153	3.4245	-1.92624	5.42644e-22	**
B13-N-B13-T	hsa-miR-320d	8.9268	1.8346	-2.28268	5.60383e-19	**
B13-N-B13-T	hsa-miR-324-3p	2.6576	2.1403	-0.312311	0.351536
B13-N-B13-T	hsa-miR-324-5p	5.1789	3.3022	-0.649218	0.0109296
B13-N-B13-T	hsa-miR-328	4.293	0.9784	-2.13349	3.76838e-09	**
B13-N-B13-T	hsa-miR-330-3p	9.4719	9.9067	0.0647507	0.701355
B13-N-B13-T	hsa-miR-330-5p	1.431	2.0792	0.539005	0.180893
B13-N-B13-T	hsa-miR-331-5p	1.431	1.7734	0.309494	0.463308
B13-N-B13-T	hsa-miR-335	16.6269	33.5727	1.01377	3.05775e-21	**
B13-N-B13-T	hsa-miR-335*	1.908	9.6621	2.34028	1.83993e-20	**
B13-N-B13-T	hsa-miR-337-3p	4.8382	0.8561	-2.49862	5.39455e-12	**
B13-N-B13-T	hsa-miR-337-5p	1.0221	0.1223	-3.06304	0.000592015	**
B13-N-B13-T	hsa-miR-338-3p	7.7002	0.8561	-3.16904	4.24082e-23	**
B13-N-B13-T	hsa-miR-338-5p	12.9472	1.2842	-3.3337	1.24947e-39	**
B13-N-B13-T	hsa-miR-339-3p	17.6491	39.5656	1.16465	1.44222e-30	**
B13-N-B13-T	hsa-miR-339-5p	19.0119	3.2411	-2.55235	5.62099e-44	**
B13-N-B13-T	hsa-miR-33a	2.6576	5.9929	1.17313	7.60811e-06	**
B13-N-B13-T	hsa-miR-33b	1.1584	0.6727	-0.784098	0.159148
B13-N-B13-T	hsa-miR-340	25.2811	38.098	0.591656	2.35705e-10
B13-N-B13-T	hsa-miR-340*	1.2266	1.4677	0.258892	0.576457
B13-N-B13-T	hsa-miR-342-3p	58.8757	32.4108	-0.861198	3.85417e-28
B13-N-B13-T	hsa-miR-342-5p	25.8262	19.1407	-0.432192	8.38423e-05
B13-N-B13-T	hsa-miR-345	7.0869	7.0325	-0.011117	0.950872
B13-N-B13-T	hsa-miR-34a	10.0852	32.8389	1.70317	4.07304e-44	**
B13-N-B13-T	hsa-miR-34c-5p	130.29	124.506	-0.0655031	0.153795
B13-N-B13-T	hsa-miR-361-3p	17.0358	6.0541	-1.49259	3.50874e-20	**
B13-N-B13-T	hsa-miR-361-5p	9.4719	12.1693	0.36152	0.0230255
B13-N-B13-T	hsa-miR-362-5p	1.8399	2.1403	0.218186	0.563568
B13-N-B13-T	hsa-miR-363	22.2828	8.806	-1.33937	3.12771e-22	**
B13-N-B13-T	hsa-miR-365	4.1567	0.795	-2.38641	5.17408e-10	**
B13-N-B13-T	hsa-miR-369-3p	15.2641	3.0576	-2.31967	5.57679e-32	**
B13-N-B13-T	hsa-miR-369-5p	1.3629	0.1835	-2.89283	9.95732e-05	**
B13-N-B13-T	hsa-miR-370	5.7922	1.6511	-1.81068	7.80103e-10	**
B13-N-B13-T	hsa-miR-374a	12.7428	18.9573	0.573071	1.43122e-05
B13-N-B13-T	hsa-miR-374a*	103.441	151.964	0.554915	6.16887e-33
B13-N-B13-T	hsa-miR-374b	52.5384	45.4363	-0.209527	0.0047159
B13-N-B13-T	hsa-miR-375	1.0903	1.1007	0.0136962	0.987963
B13-N-B13-T	hsa-miR-376a*	16.4906	5.0757	-1.69997	2.41014e-23	**
B13-N-B13-T	hsa-miR-376c	15.7411	0.8561	-4.20061	2.29262e-57	**
B13-N-B13-T	hsa-miR-377	1.0903	0.3669	-1.57127	0.0177612	*
B13-N-B13-T	hsa-miR-378	21222	36459.6	0.780736	0
B13-N-B13-T	hsa-miR-378*	3.4072	4.5864	0.428776	0.10372
B13-N-B13-T	hsa-miR-379	314.004	82.1277	-1.93484	0	**
B13-N-B13-T	hsa-miR-380*	1.9762	1.3454	-0.554694	0.173104
B13-N-B13-T	hsa-miR-381	170.494	20.7307	-3.03988	0	**
B13-N-B13-T	hsa-miR-382	34.2079	8.5002	-2.00876	2.82513e-58	**
B13-N-B13-T	hsa-miR-383	11.6525	0.6115	-4.25214	3.50628e-43	**
B13-N-B13-T	hsa-miR-409-3p	14.8552	5.4426	-1.4486	4.43262e-17	**
B13-N-B13-T	hsa-miR-409-5p	1.7036	0.1835	-3.21473	4.15691e-06	**
B13-N-B13-T	hsa-miR-410	3.4072	0.5504	-2.63003	2.85245e-09	**
B13-N-B13-T	hsa-miR-411	71.6184	8.0721	-3.14931	7.85014e-201	**
B13-N-B13-T	hsa-miR-421	0.8177	1.6511	1.01378	0.0397763	*
B13-N-B13-T	hsa-miR-422a	1.7036	0.2446	-2.80009	1.7029e-05	**
B13-N-B13-T	hsa-miR-423-3p	145.894	168.169	0.204988	7.78395e-07
B13-N-B13-T	hsa-miR-423-5p	229.165	504.997	1.13989	0	**
B13-N-B13-T	hsa-miR-424	118.024	121.816	0.0456211	0.336303
B13-N-B13-T	hsa-miR-424*	2.0443	2.6907	0.396375	0.24969
B13-N-B13-T	hsa-miR-425	46.4736	142.852	1.62004	2.46674e-173	**
B13-N-B13-T	hsa-miR-425*	19.0119	13.6981	-0.472927	0.000245774
B13-N-B13-T	hsa-miR-429	112.641	395.167	1.81074	0	**
B13-N-B13-T	hsa-miR-432	21.0562	3.8526	-2.45034	2.33645e-46	**
B13-N-B13-T	hsa-miR-433	1.431	0.4281	-1.741	0.00333347	**
B13-N-B13-T	hsa-miR-450a	0.6814	1.1619	0.769912	0.175475
B13-N-B13-T	hsa-miR-450b-5p	1.1584	7.9498	2.77879	2.13333e-20	**
B13-N-B13-T	hsa-miR-451	991.074	183.641	-2.43211	0	**
B13-N-B13-T	hsa-miR-452	313.118	95.7036	-1.71006	0	**
B13-N-B13-T	hsa-miR-452*	2.1124	0.7338	-1.52542	0.00110595	**
B13-N-B13-T	hsa-miR-454	6.4055	7.6441	0.255035	0.196671
B13-N-B13-T	hsa-miR-455-3p	5.9285	10.6405	0.843827	5.17513e-06
B13-N-B13-T	hsa-miR-455-5p	17.8535	23.3602	0.387846	0.00075536
B13-N-B13-T	hsa-miR-483-5p	6.8825	89.5883	3.70231	1.01343e-279	**
B13-N-B13-T	hsa-miR-484	7.2913	8.0721	0.146768	0.437337
B13-N-B13-T	hsa-miR-485-5p	1.5673	0.6115	-1.35786	0.0102683	*
B13-N-B13-T	hsa-miR-486-5p	203.135	21.5257	-3.2383	0	**
B13-N-B13-T	hsa-miR-487a	1.2947	0.3058	-2.08196	0.0016986	**
B13-N-B13-T	hsa-miR-487b	2.5213	0.3058	-3.04351	3.87957e-08	**
B13-N-B13-T	hsa-miR-490-3p	7.7002	0.6115	-3.65447	4.98502e-26	**
B13-N-B13-T	hsa-miR-490-5p	2.0443	0.0612	-5.06193	2.88246e-09	**
B13-N-B13-T	hsa-miR-493	2.9983	1.59	-0.915118	0.0092981
B13-N-B13-T	hsa-miR-493*	10.494	3.8526	-1.44566	1.84641e-12	**
B13-N-B13-T	hsa-miR-494	5.5196	2.0792	-1.40854	5.70839e-07	**
B13-N-B13-T	hsa-miR-495	2.7257	0.1223	-4.47813	2.43767e-11	**
B13-N-B13-T	hsa-miR-497	19.7615	3.7303	-2.40533	1.07757e-42	**
B13-N-B13-T	hsa-miR-500	1.2947	0.6115	-1.08219	0.0514155
B13-N-B13-T	hsa-miR-500*	12.7428	6.5433	-0.961592	2.00918e-08
B13-N-B13-T	hsa-miR-501-3p	3.8842	2.813	-0.465508	0.102757
B13-N-B13-T	hsa-miR-502-3p	5.0426	1.3454	-1.90613	2.87891e-09	**
B13-N-B13-T	hsa-miR-503	2.385	7.8275	1.71456	9.89163e-12	**
B13-N-B13-T	hsa-miR-504	1.7036	0.4281	-1.99257	0.000435612	**
B13-N-B13-T	hsa-miR-505	4.1567	6.9102	0.733289	0.00116077
B13-N-B13-T	hsa-miR-505*	1.0903	1.1619	0.0917608	0.863055
B13-N-B13-T	hsa-miR-511	2.1124	0.4281	-2.30286	1.67304e-05	**
[truncated: 1,670 more rows]
